# Supplementary material for: Bis(1,10-phenanthroline-κ2 N,N′)(sulfato-O)copper(II) propane-1,3-diol monosolvate
Source: Acta Crystallogr Sect E Struct Rep Online. 2012 Nov 28;68(Pt 12):m1555. doi: 10.1107/S1600536812047721 (PMC3588794; doi:10.1107/S1600536812047721)
Supplement: Supplementary file 2 [file e-68-m1555-Isup2.hkl]

# 
# h,k,l, Fc-squared, Fo-squared, sigma(Fo-squared) and status flag 
# 
data_I
_shelx_title ' p in Cc' 
_shelx_refln_list_code          4 
_shelx_F_calc_maximum      389.79 
_exptl_crystal_F_000      1228.00 
_reflns_d_resolution_high  0.7702 
 
loop_ 
 _symmetry_equiv_pos_as_xyz 
 'x, y, z' 
 'x, -y, z+1/2' 
 'x+1/2, y+1/2, z' 
 'x+1/2, -y+1/2, z+1/2' 
 
_cell_length_a    17.5232 
_cell_length_b    12.5620 
_cell_length_c    13.4379 
_cell_angle_alpha  90.000 
_cell_angle_beta  123.445 
_cell_angle_gamma  90.000 
 
_shelx_F_squared_multiplier     1.000 
 
loop_ 
 _refln_index_h 
 _refln_index_k 
 _refln_index_l 
 _refln_F_squared_calc 
 _refln_F_squared_meas 
 _refln_F_squared_sigma 
 _refln_observed_status 
   9   1 -17      471.41      475.49     43.05 o 
  11   1 -17       33.95       29.19     14.37 o 
  13   1 -17     1377.67     1468.15     82.40 o 
  15   1 -17      756.31      780.59     47.47 o 
  10   2 -17       27.96       72.73     32.97 o 
  12   2 -17      236.83      232.50     22.13 o 
  14   2 -17       26.18       18.62     16.05 o 
  11   3 -17      349.45      276.56     23.60 o 
  13   3 -17      333.06      267.17     27.04 o 
   4   0 -16      793.21      835.48     75.21 o 
   6   0 -16     1232.86     1296.34    101.72 o 
   8   0 -16     1433.34     1458.37     60.97 o 
  10   0 -16      615.80      556.99     82.12 o 
  12   0 -16     1177.44     1062.18     51.36 o 
  14   0 -16     1432.93     1260.95     58.84 o 
  16   0 -16     1044.79      649.01    129.59 o 
  18   0 -16      636.50      342.38    110.00 o 
   5   1 -16      291.08      262.41     29.62 o 
   7   1 -16      217.53      248.81     24.56 o 
   9   1 -16      438.91      394.69     36.56 o 
  11   1 -16      288.34      286.92     23.96 o 
  13   1 -16      264.73      301.05     23.51 o 
  15   1 -16      213.97      181.74     22.73 o 
  17   1 -16      222.50      331.77     68.04 o 
   6   2 -16       54.04       61.72     17.72 o 
   8   2 -16      126.94      183.61     26.11 o 
  10   2 -16      312.38      361.84     25.15 o 
  12   2 -16      225.28      263.02     23.31 o 
  14   2 -16     2214.23     2579.22     75.70 o 
  16   2 -16     1056.03     1113.17     51.94 o 
  18   2 -16      101.91      140.54     47.29 o 
   5   3 -16       35.94       28.32     14.19 o 
   7   3 -16      385.98      348.37     30.46 o 
   9   3 -16     1001.10     1029.01     36.17 o 
  11   3 -16      716.69      877.90     41.16 o 
  13   3 -16      162.78      188.88     29.21 o 
  15   3 -16      746.64      877.34     72.78 o 
  17   3 -16       12.97       24.42     10.47 o 
   6   4 -16       44.57       53.56     15.53 o 
   8   4 -16       94.57       91.47     15.54 o 
  10   4 -16      158.51      141.91     17.52 o 
  12   4 -16      181.55      204.51     44.45 o 
  14   4 -16      739.40      764.31     79.97 o 
  16   4 -16      859.28      753.07     45.66 o 
   7   5 -16     1412.88     1465.69    114.20 o 
   9   5 -16     1041.12     1052.45     87.63 o 
  11   5 -16      627.35      588.32     58.29 o 
  13   5 -16      613.42      627.37     61.09 o 
  15   5 -16      484.60      430.64     49.10 o 
  10   6 -16       85.15      101.72     27.66 o 
  12   6 -16       16.95       36.36     28.32 o 
  14   6 -16       25.16       24.40     20.48 o 
   3   1 -15      645.15      613.89     34.04 o 
   5   1 -15      292.33      315.45     27.31 o 
   7   1 -15      201.78      256.10     24.66 o 
   9   1 -15      969.59      981.90     47.58 o 
  11   1 -15     2061.10     2082.98     47.88 o 
  13   1 -15     1052.62     1138.79     50.62 o 
  15   1 -15     1045.71     1095.58     53.58 o 
  17   1 -15      721.82      657.89     81.92 o 
  19   1 -15      168.41      207.46     46.08 o 
   2   2 -15      854.51      755.47     49.79 o 
   4   2 -15        2.81       12.82     17.74 o 
   6   2 -15      172.94      158.65     19.96 o 
   8   2 -15      274.25      265.36     21.15 o 
  10   2 -15      148.76      117.18     19.02 o 
  12   2 -15      115.36      116.38     17.79 o 
  14   2 -15      555.58      578.25     38.91 o 
  16   2 -15      733.90      811.62     98.49 o 
  18   2 -15      528.14      479.85    170.53 o 
  20   2 -15      573.48      570.43    149.11 o 
   3   3 -15      727.99      629.23     84.97 o 
   5   3 -15      168.60      180.46     23.77 o 
   7   3 -15      928.53      877.59     34.59 o 
   9   3 -15      863.59      837.16     41.68 o 
  11   3 -15      631.79      586.94     34.31 o 
  13   3 -15      808.39      747.89     30.36 o 
  15   3 -15      549.69      555.57     47.12 o 
  17   3 -15      188.37      176.22     37.77 o 
  19   3 -15      242.93      144.58     48.68 o 
   4   4 -15      606.36      588.17     40.32 o 
   6   4 -15      583.17      578.29     44.28 o 
   8   4 -15      701.42      707.19     29.51 o 
  10   4 -15     1600.51     1526.36     40.04 o 
  12   4 -15      575.75      589.69     27.40 o 
  14   4 -15     1045.12      916.14     34.65 o 
  16   4 -15     1501.70     1230.08     62.85 o 
  18   4 -15     1226.14     1022.07     85.19 o 
   5   5 -15      120.13       92.64     19.64 o 
   7   5 -15       84.99       94.18     14.69 o 
   9   5 -15      197.34      208.90     20.06 o 
  11   5 -15       91.57      117.19     15.68 o 
  13   5 -15      404.08      334.59     31.51 o 
  15   5 -15      565.64      703.45     54.10 o 
  17   5 -15      243.66      169.18     40.57 o 
   6   6 -15       71.50       69.81     27.72 o 
   8   6 -15      163.18      227.34     36.44 o 
  10   6 -15      531.50      536.54     60.41 o 
  12   6 -15      312.07      423.41     40.17 o 
  14   6 -15      974.51      975.47     54.93 o 
  16   6 -15     1746.42     1925.49    277.20 o 
   7   7 -15       89.58       63.63     28.52 o 
   9   7 -15      663.49      592.49     59.83 o 
  11   7 -15      199.32      141.37     31.65 o 
  13   7 -15      204.47      209.14     31.99 o 
  15   7 -15        8.34       31.31     21.47 o 
  10   8 -15      148.85      112.84     30.05 o 
  12   8 -15      307.19      309.66     43.50 o 
   0   0 -14     1004.23      983.82     84.23 o 
   2   0 -14     2799.94     2969.81     89.04 o 
   4   0 -14     3949.90     3611.58    126.94 o 
   6   0 -14      385.78      364.42     34.92 o 
   8   0 -14     1248.68     1161.77     60.57 o 
  10   0 -14     1043.28      965.37     56.82 o 
  12   0 -14     1576.79     1520.69     70.81 o 
  14   0 -14     1279.67     1168.19     57.17 o 
  16   0 -14     1072.42     1026.06     87.79 o 
  18   0 -14      827.27      605.47     83.01 o 
  -1   1 -14      461.04      471.34     38.80 o 
   1   1 -14      434.60      436.77     35.10 o 
   3   1 -14      291.10      275.39     25.65 o 
   5   1 -14      202.79      223.11     24.13 o 
   7   1 -14      104.96      116.51     18.51 o 
   9   1 -14      103.98      130.09     16.54 o 
  11   1 -14      372.27      351.18     24.33 o 
  13   1 -14      129.37      185.13     32.18 o 
  15   1 -14      116.40      138.31     21.44 o 
  17   1 -14       71.11      169.71     35.12 o 
   0   2 -14      122.84      132.98     28.66 o 
   2   2 -14     1066.34      985.77     40.38 o 
   4   2 -14      571.61      481.39     38.81 o 
   6   2 -14      135.82      192.27     25.81 o 
   8   2 -14       87.39      124.02     19.00 o 
  10   2 -14      809.49      897.04     42.06 o 
  12   2 -14     2142.90     2273.29     58.79 o 
  14   2 -14      566.98      635.53     40.09 o 
  16   2 -14     2360.49     2589.75     66.41 o 
  18   2 -14      558.35      550.62    162.96 o 
   1   3 -14      505.74      495.82     31.85 o 
   3   3 -14       34.27       42.17     17.50 o 
   5   3 -14      747.14      705.39     53.09 o 
   7   3 -14      424.65      424.79     24.52 o 
   9   3 -14     1112.09     1237.05     41.59 o 
  11   3 -14     2264.03     2412.89     61.28 o 
  13   3 -14     1149.26     1229.21     54.58 o 
  15   3 -14     1276.24     1390.24     77.22 o 
  17   3 -14      375.17      383.95    125.92 o 
  19   3 -14      780.61      721.34    160.88 o 
   0   4 -14       80.85      107.84     28.92 o 
   2   4 -14      771.68      817.28     63.53 o 
   4   4 -14       40.47       40.30     11.39 o 
   6   4 -14      349.14      347.76     29.79 o 
   8   4 -14       59.29       79.92     20.37 o 
  10   4 -14        2.70       24.19     15.34 o 
  12   4 -14      276.26      288.33     32.97 o 
  14   4 -14       55.75       52.65     14.84 o 
  16   4 -14      443.65      341.22     81.96 o 
  18   4 -14      145.44      135.24     28.79 o 
  20   4 -14       28.42       36.76     23.47 o 
   1   5 -14      145.56       97.08     19.83 o 
   3   5 -14     1569.80     1539.44     42.33 o 
   5   5 -14     1109.81     1109.45     39.86 o 
   7   5 -14      874.94      897.69     70.08 o 
   9   5 -14      399.09      464.57     37.02 o 
  11   5 -14     1736.20     1723.98     38.60 o 
  13   5 -14     1573.39     1539.52     37.92 o 
  15   5 -14     1809.29     1882.25     72.42 o 
  17   5 -14      977.82     1080.50     57.66 o 
  19   5 -14      219.94      163.72     65.90 o 
   2   6 -14       24.34       29.98     26.79 o 
   4   6 -14      287.17      309.79     41.97 o 
   6   6 -14       61.03       57.19     13.57 o 
   8   6 -14      382.19      334.39     20.78 o 
  10   6 -14      609.62      616.30     27.76 o 
  12   6 -14      597.59      619.20     32.06 o 
  14   6 -14       27.54       51.25     25.73 o 
  16   6 -14       30.19       21.61     16.95 o 
  18   6 -14       48.93       71.27     41.82 o 
   3   7 -14     1586.51     1556.92    120.17 o 
   5   7 -14     2124.05     2122.23     80.86 o 
   7   7 -14      250.29      270.27     53.00 o 
   9   7 -14      128.50      157.52     31.12 o 
  11   7 -14      617.46      527.92     45.05 o 
  13   7 -14      482.19      457.47     44.24 o 
  15   7 -14      674.94      574.34    108.81 o 
  17   7 -14      939.13      878.23     77.70 o 
   4   8 -14     1250.93     1161.16     99.18 o 
   6   8 -14      282.27      260.51     45.49 o 
   8   8 -14      525.91      482.71     86.56 o 
  10   8 -14      615.49      614.41     50.71 o 
  12   8 -14      735.09      572.20     48.52 o 
  14   8 -14      610.99      605.68     61.49 o 
  16   8 -14       98.41       73.07     39.96 o 
   7   9 -14      533.63      469.59     55.42 o 
   9   9 -14      488.66      605.28    120.95 o 
  11   9 -14      274.21      365.98     46.89 o 
  13   9 -14      252.09      314.49     54.60 o 
  -3   1 -13      217.62      221.80     26.51 o 
  -1   1 -13      634.12      661.07     47.22 o 
   1   1 -13      456.99      479.95     34.30 o 
   3   1 -13     1924.49     1871.19     82.70 o 
   5   1 -13      170.12      189.67     21.03 o 
   7   1 -13     1169.36     1145.04     39.79 o 
   9   1 -13     1018.70      953.49     38.18 o 
  11   1 -13     2699.38     2671.38     65.45 o 
  13   1 -13     4313.33     4294.74     89.78 o 
  15   1 -13      520.97      567.48     53.93 o 
  17   1 -13     2051.16     2030.53    117.47 o 
  -2   2 -13       46.70       36.75     18.75 o 
   0   2 -13        5.58       30.09     18.58 o 
   2   2 -13      646.51      665.45     47.51 o 
   4   2 -13     1475.77     1538.97     58.29 o 
   6   2 -13     1432.68     1337.44     43.06 o 
   8   2 -13      270.38      196.34     19.38 o 
  10   2 -13      115.46      113.73     16.30 o 
  12   2 -13      954.23     1041.48     45.72 o 
  14   2 -13     2479.59     2602.45     72.02 o 
  16   2 -13     1646.13     1939.80    150.10 o 
  18   2 -13      879.62     1184.19    107.73 o 
  -1   3 -13      312.80      345.98     33.66 o 
   1   3 -13      359.49      342.98     29.06 o 
   3   3 -13      776.03      795.13     44.61 o 
   5   3 -13     1877.70     1961.03     58.88 o 
   7   3 -13      683.13      766.20     30.85 o 
   9   3 -13     2949.73     2915.02     67.25 o 
  11   3 -13      358.07      344.08     27.12 o 
  13   3 -13      960.26      904.41     32.63 o 
  15   3 -13      807.34      879.38     37.65 o 
  17   3 -13      511.33      424.91    140.99 o 
  19   3 -13      406.33      277.00    101.98 o 
  -2   4 -13      198.22      186.45     23.97 o 
   0   4 -13      905.73      887.23     38.59 o 
   2   4 -13     1121.14     1257.19     41.82 o 
   4   4 -13     4024.84     4130.25     91.42 o 
   6   4 -13     4101.08     4078.01     99.32 o 
   8   4 -13      244.93      220.31     26.05 o 
  10   4 -13      489.58      488.04     24.77 o 
  12   4 -13     2481.61     2530.97     69.19 o 
  14   4 -13     2574.39     2550.55     62.34 o 
  16   4 -13     1833.77     1690.19    128.06 o 
  18   4 -13      827.63      762.64    122.16 o 
  -1   5 -13      317.75      304.09     35.45 o 
   1   5 -13      130.85      110.22     18.40 o 
   3   5 -13      205.84      228.33     22.11 o 
   5   5 -13       79.83       79.19     15.69 o 
   7   5 -13      824.50      861.74     32.23 o 
   9   5 -13      899.56      910.67     32.33 o 
  11   5 -13      294.27      311.62     31.04 o 
  13   5 -13      227.42      212.94     27.41 o 
  15   5 -13      243.12      294.15     41.37 o 
  17   5 -13      512.53      622.17    104.33 o 
  19   5 -13      100.79       93.35     64.16 o 
   0   6 -13      134.45      133.70     20.58 o 
   2   6 -13      815.22      876.21     38.41 o 
   4   6 -13      978.62      918.42     69.62 o 
   6   6 -13     2908.90     2753.49     86.91 o 
   8   6 -13      543.76      479.96     20.99 o 
  10   6 -13     1418.17     1709.93     44.97 o 
  12   6 -13     1334.32     1589.96     74.97 o 
  14   6 -13     1778.60     1899.26     75.09 o 
  16   6 -13     1436.85     1461.55    172.34 o 
  18   6 -13     1633.39     2062.82     76.06 o 
   1   7 -13       25.22       50.46     32.24 o 
   3   7 -13       34.81       49.53     30.51 o 
   5   7 -13      412.48      404.53     63.93 o 
   7   7 -13      504.68      594.30     53.69 o 
   9   7 -13     2585.37     2704.87     81.08 o 
  11   7 -13      323.97      449.17     48.56 o 
  13   7 -13      257.55      283.05     41.77 o 
  15   7 -13      267.83      307.99     38.51 o 
  17   7 -13      397.74      489.19     93.93 o 
   2   8 -13      143.46      124.07     35.17 o 
   4   8 -13     2557.33     2591.50     89.20 o 
   8   8 -13      157.80      149.08     29.52 o 
  10   8 -13      834.00      809.34     52.19 o 
  14   8 -13      278.30      239.03     41.23 o 
  16   8 -13      352.27      216.17     56.20 o 
   3   9 -13      283.81      221.67     53.47 o 
   5   9 -13      270.18      271.87     38.91 o 
   7   9 -13     1108.84     1102.92     58.34 o 
   9   9 -13      545.80      542.02     44.38 o 
  11   9 -13      987.46      946.88     54.87 o 
  13   9 -13      956.76      862.78     53.47 o 
  15   9 -13      205.89      159.53     27.46 o 
   8  10 -13       14.71       48.53     31.24 o 
  10  10 -13       33.06       54.58     33.31 o 
  12  10 -13       25.38       29.98     29.85 o 
  14  10 -13       16.98       31.18     16.75 o 
  -4   0 -12      664.06      653.72    117.39 o 
  -2   0 -12     1389.58     1386.24     64.71 o 
   0   0 -12     1365.35     1344.87     68.38 o 
   2   0 -12     1822.40     1777.22     78.86 o 
   4   0 -12     3803.58     4088.59     96.89 o 
   6   0 -12     7343.86     7555.03    116.55 o 
   8   0 -12     2709.16     2767.50     71.82 o 
  10   0 -12      459.60      465.80     38.79 o 
  12   0 -12     2742.75     2679.99     71.41 o 
  14   0 -12     3023.43     2822.92    112.51 o 
  16   0 -12     4534.82     4525.34    153.64 o 
  -5   1 -12      441.85      397.89     45.29 o 
  -3   1 -12      183.52      125.11     23.39 o 
  -1   1 -12      411.89      344.07     49.20 o 
   1   1 -12      906.84      861.96     42.04 o 
   3   1 -12      631.12      638.36     64.60 o 
   5   1 -12      564.45      523.80     29.45 o 
   7   1 -12      262.24      296.75     26.96 o 
   9   1 -12      166.71      173.22     17.14 o 
  11   1 -12      370.67      341.82     45.84 o 
  13   1 -12      486.85      483.72     44.53 o 
  15   1 -12      270.98      320.44     40.61 o 
  17   1 -12      162.83      254.95     55.06 o 
  -4   2 -12      232.27      202.35     42.66 o 
  -2   2 -12       98.22       55.91     28.16 o 
   0   2 -12      260.10      251.43     26.22 o 
   2   2 -12      730.50      739.98     33.98 o 
   4   2 -12     2590.48     2568.91     74.18 o 
   6   2 -12     1795.50     1924.09     44.54 o 
   8   2 -12     6921.75     7100.57     75.46 o 
  10   2 -12      415.51      349.11     23.41 o 
  12   2 -12      664.53      751.27     27.99 o 
  14   2 -12     2598.51     2828.98     71.18 o 
  16   2 -12     2107.41     2269.99    111.13 o 
  -3   3 -12       37.77       52.06     19.46 o 
  -1   3 -12      196.55      230.44     29.47 o 
   1   3 -12      945.82      968.31     40.60 o 
   3   3 -12      779.75      835.16     42.78 o 
   5   3 -12     2435.11     2243.54     58.18 o 
   7   3 -12     1336.52     1483.80     37.66 o 
   9   3 -12       95.67       87.33     22.37 o 
  11   3 -12     6423.01     6628.72     82.82 o 
  13   3 -12     3620.39     3817.72     87.09 o 
  15   3 -12     2663.94     2788.31    113.53 o 
  17   3 -12      296.09      346.33    108.48 o 
  -4   4 -12       75.84       61.03     36.23 o 
  -2   4 -12       68.16       51.72     18.01 o 
   0   4 -12       37.90       58.73     22.51 o 
   2   4 -12      290.06      321.93     59.50 o 
   4   4 -12      346.78      319.09     23.84 o 
   6   4 -12      270.75      317.08     24.81 o 
   8   4 -12     1158.01     1177.34     33.10 o 
  10   4 -12     1216.67     1326.71     37.42 o 
  12   4 -12     1248.50     1145.88     44.89 o 
  14   4 -12      454.68      417.44     40.99 o 
  16   4 -12       96.48       92.42     25.46 o 
  18   4 -12      142.35       99.67     30.99 o 
  -3   5 -12      153.70      156.04     30.42 o 
  -1   5 -12      506.51      458.93     53.16 o 
   1   5 -12      660.01      701.86     40.18 o 
   3   5 -12     1463.67     1568.62     50.77 o 
   5   5 -12     3375.74     3441.44     79.79 o 
   7   5 -12      668.32      670.15     24.90 o 
   9   5 -12      213.99      168.72     25.61 o 
  11   5 -12     5112.06     5335.16    102.62 o 
  13   5 -12     3391.46     3626.84    119.25 o 
  15   5 -12     2579.14     2575.57     95.46 o 
  17   5 -12      482.74      485.76     69.13 o 
  -2   6 -12        6.38       31.32     39.55 o 
   0   6 -12       43.79       36.50     20.35 o 
   2   6 -12       51.35       29.91     18.80 o 
   4   6 -12      160.32      153.80     35.44 o 
   6   6 -12      273.76      278.60     35.38 o 
   8   6 -12     1501.61     1427.69     38.80 o 
  10   6 -12      291.54      267.10     25.44 o 
  12   6 -12        2.81       10.84     24.86 o 
  14   6 -12       55.80       70.67     25.99 o 
  16   6 -12      104.44       84.31     34.31 o 
  18   6 -12      194.45      241.85     53.53 o 
  -1   7 -12      391.23      395.66     62.79 o 
   1   7 -12      806.53      795.59     31.12 o 
   3   7 -12      526.21      544.90     30.82 o 
   5   7 -12     2973.46     3058.75     67.18 o 
   7   7 -12      350.81      333.74     23.47 o 
   9   7 -12      649.17      705.75     27.85 o 
  11   7 -12      778.45      782.31     53.19 o 
  13   7 -12     1204.92     1227.28     62.36 o 
  15   7 -12     1552.28     1536.26     64.59 o 
  17   7 -12      619.46      513.47    133.89 o 
  19   7 -12      592.93      410.55    144.39 o 
   0   8 -12      947.50      949.64     85.62 o 
   2   8 -12      702.78      694.78     52.18 o 
   4   8 -12     1919.98     1891.19     74.11 o 
   6   8 -12      933.90      960.75     55.47 o 
   8   8 -12     1462.86     1416.23     62.86 o 
  10   8 -12      257.43      234.30     35.91 o 
  12   8 -12      102.07      107.24     35.50 o 
  14   8 -12     1805.12     1658.60     66.69 o 
  16   8 -12      904.48      739.02    158.59 o 
  18   8 -12      744.74      542.11    136.31 o 
   1   9 -12      121.72       69.81     25.86 o 
   3   9 -12      149.77      133.52     34.91 o 
   5   9 -12      198.96      152.35     33.32 o 
   7   9 -12      582.12      551.25     46.12 o 
   9   9 -12      529.77      583.67     44.11 o 
  11   9 -12      435.55      493.36     52.16 o 
  13   9 -12       68.47       65.02     25.46 o 
  15   9 -12      297.24      306.61     73.89 o 
  17   9 -12      191.31      167.64     51.00 o 
   2  10 -12       90.78       90.69     27.66 o 
   4  10 -12      609.42      510.66     51.11 o 
   6  10 -12     2795.86     2878.52     89.37 o 
   8  10 -12      383.16      354.81     91.13 o 
  10  10 -12      289.67      352.63     39.31 o 
  12  10 -12       70.67      144.80     33.97 o 
  14  10 -12     1024.05     1027.00     88.36 o 
  16  10 -12      777.33      598.30    197.88 o 
   5  11 -12       74.96       43.55     23.20 o 
   7  11 -12      381.08      402.76     50.09 o 
   9  11 -12      297.93      221.41     33.45 o 
  11  11 -12      170.39      193.03     31.32 o 
  13  11 -12      453.32      317.92    146.55 o 
  -5   1 -11     2043.41     1956.37     59.26 o 
  -3   1 -11      657.86      631.89     43.34 o 
  -1   1 -11      197.28      179.86     26.52 o 
   1   1 -11      158.25      173.62     29.92 o 
   3   1 -11     1436.16     1538.18     43.67 o 
   5   1 -11     1410.59     1334.09     38.49 o 
   7   1 -11     3097.52     3058.66     55.92 o 
   9   1 -11     5315.49     5339.74     76.56 o 
  11   1 -11     2870.70     3002.09     53.19 o 
  13   1 -11    10775.19    10863.50     97.73 o 
  15   1 -11     5913.18     5968.10    138.68 o 
  -6   2 -11      828.71      787.93     57.07 o 
  -4   2 -11     1059.06     1085.18     50.74 o 
  -2   2 -11      105.60       93.49     22.93 o 
   0   2 -11      425.65      421.19     33.36 o 
   2   2 -11      663.43      773.37     36.56 o 
   4   2 -11     1559.02     1652.87     43.43 o 
   6   2 -11      773.39      818.57     34.18 o 
   8   2 -11      320.30      390.29     40.94 o 
  10   2 -11      378.25      365.22     21.84 o 
  12   2 -11     3202.55     3288.74     65.81 o 
  14   2 -11      156.01      202.80     34.83 o 
  16   2 -11     1490.29     1725.57    230.69 o 
  -5   3 -11     3627.03     3611.47     80.88 o 
  -3   3 -11      139.32      150.79     23.11 o 
  -1   3 -11     1032.13     1046.63     45.05 o 
   1   3 -11      890.02      915.45     37.18 o 
   3   3 -11     1637.79     1726.79     53.23 o 
   5   3 -11     2824.12     3064.58     54.30 o 
   7   3 -11     7686.36     8139.38     95.44 o 
   9   3 -11      935.74      853.52     29.04 o 
  11   3 -11     1071.99     1033.95     32.73 o 
  13   3 -11      850.25      840.59     29.38 o 
  15   3 -11     3096.47     3115.02    108.37 o 
  17   3 -11     1352.18     1346.74    191.48 o 
  -6   4 -11      421.71      450.46     46.93 o 
  -4   4 -11      321.76      285.09     29.48 o 
  -2   4 -11      639.22      683.99     67.12 o 
   0   4 -11     1697.88     1825.42     59.47 o 
   2   4 -11     4564.14     4955.19    105.20 o 
   4   4 -11     3046.47     3072.26     51.96 o 
   6   4 -11     9779.17     9923.71     86.04 o 
   8   4 -11     1208.11     1233.37     32.99 o 
  10   4 -11     4676.85     4645.32     55.00 o 
  12   4 -11     1310.05     1138.18     37.21 o 
  14   4 -11     1107.87     1102.07    187.69 o 
  16   4 -11     2310.86     2277.82    214.01 o 
  -5   5 -11      400.98      319.17     36.38 o 
  -3   5 -11      178.56      132.66     29.06 o 
  -1   5 -11      252.87      226.96     26.85 o 
   1   5 -11      281.80      258.29     23.66 o 
   3   5 -11      583.96      612.77     46.92 o 
   5   5 -11      792.71      782.30     27.89 o 
   7   5 -11      655.44      543.84     44.37 o 
   9   5 -11      397.66      349.80     44.04 o 
  11   5 -11      480.42      432.43     29.51 o 
  13   5 -11      729.50      730.86     98.26 o 
  15   5 -11      666.54      682.06    131.93 o 
  17   5 -11      396.66      516.03     96.79 o 
  -4   6 -11       99.12       95.14     38.03 o 
  -2   6 -11      224.79      216.42     24.74 o 
   0   6 -11      171.89      152.19     17.70 o 
   2   6 -11      624.27      525.39     26.96 o 
   4   6 -11     1007.97      906.99     27.47 o 
   6   6 -11     3678.86     3210.71     68.74 o 
   8   6 -11     1825.94     1821.71     38.73 o 
  10   6 -11     2059.13     2136.30     84.65 o 
  12   6 -11     1008.32     1190.54     61.15 o 
  14   6 -11      694.06      739.47    111.23 o 
  16   6 -11     3388.32     3619.36    120.94 o 
  18   6 -11     1500.48     1692.59     98.51 o 
  -3   7 -11       17.69       43.05     22.86 o 
  -1   7 -11       97.62      121.42     19.86 o 
   1   7 -11       18.79       18.52     10.99 o 
   3   7 -11       65.31       53.41     12.61 o 
   5   7 -11      646.49      669.42     20.68 o 
   7   7 -11     2350.14     2260.40     97.65 o 
   9   7 -11      287.98      277.10     32.53 o 
  11   7 -11      331.09      307.25     40.51 o 
  13   7 -11      338.95      409.49     68.51 o 
  15   7 -11     2739.68     2743.92     90.66 o 
  -2   8 -11      700.71      631.46     55.97 o 
   0   8 -11      545.02      560.79     55.23 o 
   2   8 -11      532.37      511.58     28.68 o 
   4   8 -11      981.76     1041.59     84.31 o 
   6   8 -11     1491.68     1580.06     77.40 o 
   8   8 -11     1189.64     1175.47     61.57 o 
  10   8 -11      527.00      511.71     43.65 o 
  12   8 -11      733.10      677.65     48.93 o 
  14   8 -11      409.39      335.75     52.29 o 
  16   8 -11      802.88      580.08    117.23 o 
  18   8 -11      234.32      201.96     54.27 o 
  -1   9 -11      279.41      375.03     63.71 o 
   1   9 -11      627.94      566.32    126.57 o 
   3   9 -11      721.21      728.25     62.04 o 
   5   9 -11      984.32     1047.22     62.87 o 
   7   9 -11     1430.31     1534.14     73.38 o 
   9   9 -11     2033.35     2088.61     84.68 o 
  11   9 -11      351.71      318.09     40.18 o 
  13   9 -11     2620.81     2535.91     80.21 o 
  15   9 -11     1787.77     1705.31     69.02 o 
  17   9 -11      639.44      473.01    184.60 o 
   0  10 -11       56.76       44.34     31.65 o 
   4  10 -11       30.01       81.17     25.93 o 
   6  10 -11       98.01      119.14     29.59 o 
   8  10 -11       52.94       50.99     22.80 o 
  12  10 -11      143.93      115.70     25.00 o 
  14  10 -11      358.33      279.30     92.46 o 
  16  10 -11      118.99       92.29     40.89 o 
   1  11 -11      906.55      903.27     84.55 o 
   3  11 -11      606.16      578.92     70.74 o 
   5  11 -11      776.99      824.79     53.38 o 
   7  11 -11     1076.00     1095.48     56.48 o 
   9  11 -11     1002.07     1018.03     52.47 o 
  11  11 -11      690.26      673.92     51.38 o 
  13  11 -11     1985.15     1938.05    139.99 o 
  15  11 -11     1359.47     1226.79    110.06 o 
   4  12 -11       89.50       75.33     26.66 o 
   6  12 -11      545.22      608.80     67.40 o 
   8  12 -11      305.60      332.61     43.10 o 
  10  12 -11      312.52      296.37     45.23 o 
  12  12 -11      349.20      239.45    100.97 o 
  -8   0 -10     1417.37     1508.51    122.40 o 
  -6   0 -10     4473.07     4533.82    123.68 o 
  -4   0 -10    10519.80    10881.91    167.91 o 
  -2   0 -10     4739.10     4733.77    152.63 o 
   0   0 -10     2828.63     2690.33     80.74 o 
   2   0 -10     4468.34     4626.58    110.84 o 
   4   0 -10    12797.55    14126.86    236.53 o 
   6   0 -10    14364.21    15453.44    249.93 o 
   8   0 -10    17986.38    18979.90    308.03 o 
  10   0 -10     2373.76     2119.03     73.09 o 
  12   0 -10     1746.76     1798.89     67.89 o 
  14   0 -10     4190.08     4371.16     94.81 o 
  -7   1 -10      980.40      900.34     45.88 o 
  -5   1 -10      279.57      234.25     37.73 o 
  -3   1 -10     2826.59     2704.34     74.04 o 
  -1   1 -10     1057.69      970.77     40.28 o 
   1   1 -10     1102.11      859.85     73.47 o 
   3   1 -10      794.64      703.82     33.87 o 
   5   1 -10      586.09      525.65     27.66 o 
   7   1 -10     2609.89     2566.76     50.19 o 
   9   1 -10      773.02      710.20     27.76 o 
  11   1 -10     3468.40     3344.42     62.32 o 
  13   1 -10     2676.98     2749.92     64.08 o 
  15   1 -10     1633.67     1532.97     67.44 o 
  -8   2 -10      171.58       86.07     24.48 o 
  -6   2 -10     2717.83     2595.26     64.41 o 
  -4   2 -10      274.36      208.89     35.78 o 
  -2   2 -10      339.69      305.74     32.43 o 
   0   2 -10      135.83       78.61     17.28 o 
   2   2 -10      990.19      995.25     68.33 o 
   4   2 -10     4555.53     4498.08     82.60 o 
   6   2 -10     3468.61     3173.89     56.48 o 
   8   2 -10     5565.51     5414.22    137.62 o 
  10   2 -10      530.43      538.37     27.19 o 
  12   2 -10      696.84      677.51     45.98 o 
  14   2 -10     5801.43     6209.51    132.83 o 
  16   2 -10      430.65      599.94     85.03 o 
  -7   3 -10      371.21      325.53     57.97 o 
  -5   3 -10       28.74       47.39     26.55 o 
  -3   3 -10     2379.24     2222.62    134.63 o 
  -1   3 -10     1439.78     1413.50     51.14 o 
   1   3 -10      311.05      236.39     24.47 o 
   3   3 -10      173.85      173.70     25.87 o 
   5   3 -10      709.60      658.66     27.62 o 
   7   3 -10     2977.95     2838.70     54.43 o 
   9   3 -10     3935.84     4010.91     67.85 o 
  11   3 -10     4598.35     4822.84     78.89 o 
  13   3 -10      899.88      954.78    158.46 o 
  15   3 -10     1688.20     1922.94     81.52 o 
  -6   4 -10      872.80      799.10     46.54 o 
  -4   4 -10      134.43      141.40     35.25 o 
  -2   4 -10      900.75      829.58     54.17 o 
   0   4 -10      515.12      455.33     42.16 o 
   2   4 -10      354.97      315.59     32.10 o 
   4   4 -10     1043.06      971.51     73.40 o 
   6   4 -10      415.52      414.70     22.64 o 
   8   4 -10      871.24      892.44     31.36 o 
  10   4 -10     1675.05     1599.57     54.42 o 
  12   4 -10      153.11      137.05     22.68 o 
  14   4 -10     1723.82     1655.89    229.11 o 
  16   4 -10      160.50      190.85     44.69 o 
  -7   5 -10      666.10      678.12     54.57 o 
  -5   5 -10      696.27      753.04     43.18 o 
  -3   5 -10     1460.71     1477.63     51.96 o 
  -1   5 -10     2617.59     2789.57     72.75 o 
   1   5 -10     1630.78     1746.01     44.12 o 
   3   5 -10     1513.97     1606.85     39.21 o 
   5   5 -10     1969.43     1944.62     81.37 o 
   7   5 -10     2506.99     2587.25     77.23 o 
   9   5 -10     5331.35     5546.29     68.74 o 
  11   5 -10     3011.82     3166.37     80.44 o 
  13   5 -10     1366.67     1597.38     61.53 o 
  15   5 -10     1371.20     1325.63     90.52 o 
  17   5 -10     4742.77     4456.04    100.60 o 
  -6   6 -10      791.82      796.90     58.99 o 
  -4   6 -10       61.05       55.11     18.18 o 
  -2   6 -10       55.77       50.07     17.17 o 
   0   6 -10      258.20      261.29     39.34 o 
   2   6 -10      179.23      180.30     18.40 o 
   4   6 -10      425.17      425.73     25.61 o 
   6   6 -10      254.47      240.05     20.52 o 
   8   6 -10      190.64      188.84     22.25 o 
  10   6 -10      365.12      354.73     35.26 o 
  12   6 -10       73.30       42.09     15.49 o 
  14   6 -10      925.95      823.83    129.53 o 
  16   6 -10      216.20      229.97     63.38 o 
  -5   7 -10      260.73      251.32     37.67 o 
  -3   7 -10     1480.71     1441.81     52.29 o 
  -1   7 -10      189.71      241.76     35.14 o 
   1   7 -10     1125.94     1327.06     41.04 o 
   3   7 -10     1619.24     1715.28     74.83 o 
   5   7 -10      552.13      601.75     17.20 o 
   7   7 -10     1480.31     1422.46     58.42 o 
   9   7 -10      258.79      300.90     36.71 o 
  11   7 -10     2354.88     2458.90     92.65 o 
  13   7 -10      258.63      279.67     33.79 o 
  15   7 -10     3028.16     3037.54    108.91 o 
  17   7 -10     1900.64     1959.94    209.71 o 
  -4   8 -10     1788.99     1614.46     72.21 o 
  -2   8 -10      158.21      141.25     23.97 o 
   0   8 -10     1015.70      961.19     35.07 o 
   2   8 -10     1209.55     1233.40     38.05 o 
   4   8 -10     2183.17     2162.09     44.51 o 
   6   8 -10     1390.54     1323.80     66.40 o 
   8   8 -10     3408.32     3084.91    107.36 o 
  10   8 -10      394.10      424.38     37.52 o 
  12   8 -10     1118.33     1155.26     70.75 o 
  14   8 -10     1468.43     1298.63    184.51 o 
  16   8 -10      638.37      688.27    132.04 o 
  -3   9 -10       70.74       50.13     29.78 o 
   3   9 -10      323.49      282.43     43.77 o 
   5   9 -10      496.72      492.39     44.18 o 
   7   9 -10      383.56      338.35     37.92 o 
   9   9 -10       55.45       68.28     22.54 o 
  11   9 -10      156.31      152.27     28.06 o 
  13   9 -10      114.89      120.15     24.47 o 
  15   9 -10      553.83      555.41    162.23 o 
  17   9 -10      301.01      329.89     84.13 o 
  -2  10 -10      184.11      230.41     52.73 o 
   0  10 -10      138.00      198.14     42.16 o 
   2  10 -10      745.07      825.73     52.39 o 
   4  10 -10      748.24      763.45     66.30 o 
   6  10 -10     2102.09     2096.34     85.75 o 
   8  10 -10     2246.70     2113.06     84.31 o 
  10  10 -10       57.88       65.02     21.67 o 
  12  10 -10      158.95      187.51     29.59 o 
  14  10 -10      555.07      582.49    148.85 o 
  16  10 -10     1358.72     1460.92    111.27 o 
  -1  11 -10       47.46       53.85     25.13 o 
   1  11 -10        7.82        6.38     24.93 o 
   3  11 -10       63.25       49.40     17.82 o 
   5  11 -10       71.40       60.83     25.80 o 
   7  11 -10      147.28      165.10     30.19 o 
   9  11 -10      340.10      336.77     37.25 o 
  11  11 -10      352.37      281.23     69.51 o 
  13  11 -10      131.30       92.09     37.23 o 
  15  11 -10      356.83      336.90     95.71 o 
   2  12 -10      995.83      955.83     81.43 o 
   4  12 -10     1156.64     1183.51     87.65 o 
   6  12 -10     1371.12     1417.84     60.30 o 
   8  12 -10     1173.83     1114.63     55.95 o 
  10  12 -10      828.52      796.36     48.99 o 
  12  12 -10      133.42      115.23     29.39 o 
  14  12 -10      708.23      553.38    149.21 o 
   5  13 -10      287.27      239.42     41.70 o 
   7  13 -10      443.62      409.72     47.30 o 
   9  13 -10      995.62      942.76     79.10 o 
  -9   1  -9       91.88      100.06     28.92 o 
  -7   1  -9      216.19      184.16     36.78 o 
  -5   1  -9     6628.11     6720.33    116.41 o 
  -3   1  -9      245.40      334.25     34.99 o 
  -1   1  -9     3281.06     3143.08     68.57 o 
   1   1  -9     2716.12     2451.59     56.11 o 
   3   1  -9     1231.29     1282.61     38.45 o 
   5   1  -9     1046.20     1024.32     29.70 o 
   7   1  -9      181.47      176.28     20.05 o 
   9   1  -9     5938.50     5897.62     67.43 o 
  11   1  -9     3598.61     3589.07     63.50 o 
  13   1  -9     5574.11     5771.91     93.73 o 
  -8   2  -9       96.81      101.37     21.70 o 
  -6   2  -9      160.32      142.47     28.22 o 
  -4   2  -9      973.36      894.62     82.16 o 
  -2   2  -9      879.19      849.58     39.74 o 
   0   2  -9      408.34      405.92     35.40 o 
   2   2  -9       69.29       78.83     21.05 o 
   4   2  -9      609.64      608.31     79.04 o 
   6   2  -9     2190.68     2165.95     75.14 o 
   8   2  -9     2417.35     2403.48     41.78 o 
  10   2  -9     7347.54     7279.75    104.22 o 
  12   2  -9      580.02      632.70     75.42 o 
  14   2  -9     1269.85     1445.10     55.47 o 
  -9   3  -9      279.27      306.65     36.70 o 
  -7   3  -9     1740.86     1780.52     67.38 o 
  -5   3  -9     1530.11     1649.98    102.80 o 
  -3   3  -9     4553.15     4758.81    108.92 o 
  -1   3  -9      865.69      775.40     99.77 o 
   1   3  -9     7839.25     8677.25    197.84 o 
   3   3  -9     4941.47     5369.69     80.91 o 
   5   3  -9     6486.76     7061.74     93.34 o 
   7   3  -9     3753.31     3923.92     60.30 o 
   9   3  -9     3678.79     3528.29     57.36 o 
  11   3  -9     1380.41     1313.68     44.66 o 
  13   3  -9     3562.75     3504.15     90.08 o 
  15   3  -9     1496.48     1636.22     61.69 o 
  -8   4  -9      994.34     1039.29     49.48 o 
  -6   4  -9     1495.17     1528.58     51.79 o 
  -4   4  -9     3694.84     3818.16    102.08 o 
  -2   4  -9    10725.84    11838.50    141.20 o 
   0   4  -9      985.94      900.46     37.50 o 
   2   4  -9     3390.55     3337.60     64.76 o 
   4   4  -9     7022.88     7393.38     97.25 o 
   6   4  -9    13200.70    13667.76    155.19 o 
   8   4  -9    13203.87    13483.23    198.48 o 
  10   4  -9     5878.00     5939.64     81.53 o 
  12   4  -9     1979.91     1839.85     67.99 o 
  14   4  -9     2466.91     2210.72    112.21 o 
  -7   5  -9      404.68      370.51     33.47 o 
  -5   5  -9      119.02       68.80     23.79 o 
  -3   5  -9      804.34      904.58     59.56 o 
  -1   5  -9     1024.74     1047.40     39.49 o 
   1   5  -9     3159.77     3330.19     59.34 o 
   3   5  -9     1358.82     1178.32     33.91 o 
   5   5  -9     1288.40     1165.46     36.64 o 
   7   5  -9     1076.81     1041.14     26.45 o 
   9   5  -9     1472.75     1437.25     33.63 o 
  11   5  -9      856.62      872.17     48.36 o 
  13   5  -9     1861.88     1834.35     61.94 o 
  15   5  -9     2447.10     3060.35    256.28 o 
  -8   6  -9       53.43       46.74     28.73 o 
  -6   6  -9       54.59       27.91     20.84 o 
  -4   6  -9      862.05      878.52     41.82 o 
  -2   6  -9      909.79      890.85     39.76 o 
   0   6  -9      686.51      759.02     42.63 o 
   2   6  -9      200.91      185.89     18.18 o 
   4   6  -9     1184.21      993.10     26.07 o 
   6   6  -9     5352.03     4833.53     60.54 o 
   8   6  -9     4963.93     4824.97    109.01 o 
  10   6  -9     4414.37     4493.35    100.25 o 
  12   6  -9      941.44     1124.68    131.76 o 
  14   6  -9     1247.92     1242.34     61.71 o 
  16   6  -9     5482.17     5904.27    194.87 o 
  -7   7  -9        8.28        8.13     18.16 o 
  -5   7  -9        5.93       19.67     17.46 o 
  -3   7  -9       14.48       28.76     21.67 o 
  -1   7  -9      778.24      798.75     33.45 o 
   1   7  -9      629.86      565.82     29.96 o 
   3   7  -9      406.81      350.59     15.85 o 
   5   7  -9      478.56      462.85     15.21 o 
   7   7  -9      459.90      445.78     38.46 o 
   9   7  -9      416.49      331.02     33.93 o 
  11   7  -9      620.34      494.04     44.53 o 
  13   7  -9     1886.91     1899.69     76.54 o 
  15   7  -9      210.39      282.24     59.19 o 
  -6   8  -9      666.15      768.37     65.37 o 
  -4   8  -9     1309.76     1187.98     41.11 o 
  -2   8  -9     1084.39     1132.80     39.93 o 
   0   8  -9      852.21      825.74     27.37 o 
   2   8  -9     2312.43     2422.79     61.48 o 
   4   8  -9     2302.64     2249.23     72.28 o 
   6   8  -9     2508.49     2632.65     77.66 o 
   8   8  -9     2884.49     2875.78     80.26 o 
  10   8  -9     2646.08     2631.20     93.58 o 
  12   8  -9      572.39      569.82     42.39 o 
  14   8  -9      423.67      442.02     72.78 o 
  16   8  -9      260.89      212.42     73.02 o 
  -5   9  -9     3165.17     3323.81    230.15 o 
  -3   9  -9      267.87      377.64     67.54 o 
  -1   9  -9     1997.79     2128.71     41.40 o 
   1   9  -9     1434.76     1423.21     48.99 o 
   3   9  -9     2937.34     3282.88    110.32 o 
   5   9  -9     1989.50     2251.91     89.57 o 
   7   9  -9     1252.72     1339.83    169.14 o 
   9   9  -9     1546.74     1534.08     66.95 o 
  11   9  -9     2228.19     2377.28     96.54 o 
  13   9  -9     1803.06     1788.44    211.04 o 
  15   9  -9     1843.98     1866.20     69.23 o 
  -4  10  -9      338.81      364.29     48.75 o 
  -2  10  -9      159.66      132.59     32.58 o 
   2  10  -9      104.17      162.70     31.38 o 
   4  10  -9      132.01      168.76     32.12 o 
   6  10  -9      220.79      185.55     27.67 o 
   8  10  -9      198.11      175.63     27.80 o 
  10  10  -9      799.15      817.89     50.80 o 
  12  10  -9      142.29      119.35     36.84 o 
  14  10  -9       19.75       32.24     24.40 o 
  16  10  -9        5.03       10.90     19.15 o 
  -3  11  -9      692.69      605.35     65.02 o 
  -1  11  -9      457.12      471.68     45.57 o 
   1  11  -9      955.91      932.83     53.87 o 
   3  11  -9     2082.53     2123.28     71.53 o 
   5  11  -9      841.37      811.92    160.59 o 
   7  11  -9      274.89      269.96     37.84 o 
   9  11  -9     1170.65     1335.21     56.76 o 
  11  11  -9      449.27      451.13     38.85 o 
  13  11  -9     1640.27     1548.15     71.40 o 
  15  11  -9     1175.44     1028.93    196.49 o 
   0  12  -9       90.08       89.89     26.33 o 
   2  12  -9      482.66      406.17     37.99 o 
   4  12  -9       36.83       23.53     24.33 o 
   6  12  -9      172.40      191.04     30.59 o 
   8  12  -9      630.12      642.40     44.85 o 
  10  12  -9     1027.89      960.55     52.34 o 
  12  12  -9       51.62       20.68     23.87 o 
  14  12  -9      131.48       86.17     27.39 o 
   3  13  -9      391.23      333.33     41.11 o 
   5  13  -9       84.55       40.56     18.42 o 
   7  13  -9      284.51      237.56     40.30 o 
 -10   0  -8     2004.39     2104.47     91.45 o 
  -8   0  -8     2301.11     2594.63     98.86 o 
  -6   0  -8     5281.66     5641.57    176.54 o 
  -4   0  -8     2866.27     3066.94     89.97 o 
  -2   0  -8     7649.91     8376.73    182.82 o 
   0   0  -8     4053.30     4318.37    107.52 o 
   2   0  -8     9562.61    10254.35    157.24 o 
   4   0  -8     6990.44     6793.35    111.67 o 
   6   0  -8    19240.44    20627.36    248.48 o 
   8   0  -8    19047.99    19613.79    239.78 o 
  10   0  -8    15783.70    15785.98    170.87 o 
  12   0  -8     4977.46     5242.91    122.30 o 
 -11   1  -8      225.80      188.71     30.38 o 
  -9   1  -8      224.85      242.79     35.77 o 
  -7   1  -8      778.88      798.53     44.79 o 
  -5   1  -8     1292.44     1297.04     49.62 o 
  -3   1  -8     2984.02     2968.52     69.99 o 
  -1   1  -8     1205.07     1138.64     47.66 o 
   1   1  -8      366.62      301.49     27.57 o 
   3   1  -8     3264.47     3407.67     53.53 o 
   5   1  -8     2154.43     2263.15     44.91 o 
   7   1  -8     3324.81     3406.28     49.39 o 
   9   1  -8     1543.24     1585.30     44.78 o 
  11   1  -8     1034.31     1089.37     33.51 o 
  13   1  -8     2304.48     2306.65     70.60 o 
 -10   2  -8       33.58       16.55     34.70 o 
  -8   2  -8        9.07       20.00     25.89 o 
  -6   2  -8       45.61       62.93     23.15 o 
  -4   2  -8     1566.60     1578.48     71.99 o 
  -2   2  -8      413.62      428.53     36.21 o 
   0   2  -8     3910.03     4012.07     73.02 o 
   2   2  -8     1077.69     1398.52     36.95 o 
   4   2  -8      243.50      180.77     17.64 o 
   6   2  -8     1793.11     1661.47     43.02 o 
   8   2  -8     3085.04     2761.74     43.38 o 
  10   2  -8     3545.67     3310.39     53.74 o 
  12   2  -8     1650.15     1790.28     63.82 o 
  -9   3  -8      132.36      155.99     27.83 o 
  -7   3  -8       27.17       47.52     30.47 o 
  -5   3  -8      168.06      143.20     26.25 o 
  -3   3  -8     6566.83     6450.61    106.67 o 
  -1   3  -8       30.41       65.32     31.48 o 
   1   3  -8      182.00      234.72     30.68 o 
   3   3  -8     1977.20     2049.34     44.24 o 
   5   3  -8     1512.15     1585.32     32.97 o 
   7   3  -8     1147.78     1127.15     27.96 o 
   9   3  -8      222.56      211.41     31.99 o 
  11   3  -8     1930.17     2094.99     68.62 o 
  13   3  -8      320.32      494.83     96.73 o 
 -10   4  -8      183.70      170.45     35.54 o 
  -8   4  -8      148.64      208.59     46.41 o 
  -6   4  -8      444.24      516.55     42.31 o 
  -4   4  -8     3413.79     3600.90     70.89 o 
  -2   4  -8        6.55       24.56     27.23 o 
   0   4  -8     3190.76     3415.42     77.22 o 
   2   4  -8      188.63      192.80     22.39 o 
   4   4  -8     1138.89     1284.44     32.23 o 
   6   4  -8     2024.24     2218.02     34.60 o 
   8   4  -8     1218.43     1214.21     29.92 o 
  10   4  -8     4316.89     4625.60    104.74 o 
  12   4  -8      517.46      550.18     90.05 o 
  14   4  -8      837.28     1056.54    146.25 o 
  -9   5  -8      400.90      499.27     47.13 o 
  -7   5  -8      513.13      533.55     43.61 o 
  -5   5  -8     1376.39     1554.42     62.66 o 
  -3   5  -8    10327.13    10626.80    260.03 o 
  -1   5  -8     4289.53     4565.29     73.51 o 
   1   5  -8      537.40      518.48     27.79 o 
   3   5  -8     8187.92     8680.61    112.57 o 
   5   5  -8     4925.95     5178.73     69.10 o 
   7   5  -8     3136.05     3367.45     54.93 o 
   9   5  -8     3769.90     3839.09     94.37 o 
  13   5  -8      381.28      383.03     72.85 o 
  -8   6  -8        0.62       10.96     21.43 o 
  -6   6  -8       14.62       13.27     22.05 o 
  -4   6  -8      304.91      338.23     31.44 o 
  -2   6  -8       44.62       31.06     18.29 o 
   0   6  -8     5974.19     6415.49     83.52 o 
   2   6  -8     1005.10     1047.43     31.20 o 
   4   6  -8       32.07       37.96      8.81 o 
   6   6  -8        4.59        8.58      5.25 o 
   8   6  -8      912.24      891.80     46.11 o 
  10   6  -8      865.47      914.66     50.23 o 
  12   6  -8     2377.17     2454.81    107.33 o 
  14   6  -8      346.39      448.50     90.21 o 
  -9   7  -8      259.14      290.30     41.55 o 
  -7   7  -8      490.59      478.73     34.90 o 
  -5   7  -8      587.25      648.95     43.31 o 
  -3   7  -8     1847.76     1902.49     56.24 o 
  -1   7  -8     2677.04     2852.21     88.41 o 
   1   7  -8      254.17      302.90     20.99 o 
   3   7  -8     2663.05     2605.99     37.45 o 
   5   7  -8     2729.96     2917.62     84.10 o 
   7   7  -8     1690.09     1727.91     61.94 o 
   9   7  -8     1035.87     1038.58     50.11 o 
  11   7  -8      871.48      826.95     44.09 o 
  13   7  -8     1421.21     1494.32    148.41 o 
  15   7  -8      602.85      626.60    104.69 o 
  -8   8  -8      292.66      233.84     38.11 o 
  -6   8  -8     1100.39      992.64     57.74 o 
  -4   8  -8      708.21      582.52     32.66 o 
  -2   8  -8     2064.66     2166.80     56.86 o 
   0   8  -8     3148.02     3281.03     71.34 o 
   2   8  -8      909.11      946.87     22.64 o 
   4   8  -8     1242.75     1235.35     53.86 o 
   6   8  -8      767.59      790.43     44.35 o 
   8   8  -8     4135.15     4316.27     86.34 o 
  10   8  -8     6217.75     6547.67    108.05 o 
  12   8  -8     3497.49     3439.77    112.95 o 
  14   8  -8     1613.17     1759.63    244.53 o 
  -7   9  -8      103.74       70.00     20.96 o 
  -5   9  -8       31.31       32.31     18.77 o 
  -3   9  -8      253.92      337.46     29.05 o 
  -1   9  -8        1.46       11.13      5.45 o 
   1   9  -8       57.23       48.33     15.80 o 
   3   9  -8      198.36      200.44     29.86 o 
   5   9  -8     1885.99     1991.17     66.14 o 
   7   9  -8     1036.46      992.53     48.30 o 
   9   9  -8       50.88       67.75     22.40 o 
  11   9  -8       52.02       55.31     25.40 o 
  13   9  -8       42.94       32.18     17.88 o 
  15   9  -8      482.82      468.06     88.49 o 
  -6  10  -8      168.34      137.24     34.38 o 
  -4  10  -8      150.87      201.21     38.10 o 
  -2  10  -8      200.13      148.23     35.44 o 
   0  10  -8       48.84       41.68     28.39 o 
   2  10  -8     1270.12     1245.05     65.17 o 
   4  10  -8     1715.56     1738.55     71.77 o 
   6  10  -8      452.97      479.66     83.90 o 
   8  10  -8     1336.98     1232.13     59.45 o 
  10  10  -8      639.16      620.92     45.26 o 
  12  10  -8     1119.65     1070.10    144.29 o 
  14  10  -8      433.49      401.49    116.69 o 
  -5  11  -8      168.33      159.72     40.56 o 
  -3  11  -8       46.52       46.07     24.13 o 
  -1  11  -8      181.95      135.92     26.80 o 
   1  11  -8      647.89      582.49     50.85 o 
   5  11  -8       98.34      124.60     30.52 o 
   7  11  -8      393.87      409.20     35.66 o 
   9  11  -8      329.60      300.39     34.19 o 
  11  11  -8      212.73      163.13     43.29 o 
  13  11  -8      190.19      153.68     54.66 o 
  -2  12  -8      173.33      160.45     53.06 o 
   0  12  -8      237.37      263.02     36.84 o 
   2  12  -8     2249.83     2339.20     74.55 o 
   4  12  -8     2205.88     2311.07     72.68 o 
   6  12  -8     2860.78     2837.77     78.11 o 
   8  12  -8     1231.84     1175.83    211.93 o 
  10  12  -8      742.57      713.82    141.91 o 
  12  12  -8     1012.53      822.00    174.20 o 
  14  12  -8      648.94      590.14    112.33 o 
  -1  13  -8      460.40      396.23     58.61 o 
   1  13  -8     1558.02     1387.05     60.32 o 
   3  13  -8      365.38      292.67     70.04 o 
   5  13  -8     1394.15     1462.19     60.17 o 
   7  13  -8     1172.30     1188.59     53.75 o 
   9  13  -8      361.97      356.73     83.74 o 
  11  13  -8     1204.87     1207.36     93.25 o 
  13  13  -8      191.89      159.06     55.99 o 
   2  14  -8       84.05       40.82     14.76 o 
   4  14  -8       41.79       50.86     21.81 o 
   6  14  -8      117.36      120.21     32.31 o 
   8  14  -8      132.20      121.54     25.73 o 
  10  14  -8      145.52       91.03     35.04 o 
 -11   1  -7      350.88      400.61     45.65 o 
  -9   1  -7      272.74      310.22     37.20 o 
  -7   1  -7      320.07      257.84     32.79 o 
  -5   1  -7      795.32      704.75     42.62 o 
  -3   1  -7     4318.37     4275.97     80.79 o 
  -1   1  -7     8157.63     8233.43     91.02 o 
   1   1  -7    11555.73    12307.67    364.55 o 
   3   1  -7     3715.26     5038.01     67.18 o 
   5   1  -7     4609.42     4852.61     62.77 o 
   7   1  -7     3738.24     3935.16     55.01 o 
   9   1  -7     4548.79     4583.23     63.41 o 
  11   1  -7     5268.00     5671.47     97.04 o 
 -12   2  -7      159.89      120.68     40.10 o 
 -10   2  -7      294.70      306.84     45.24 o 
  -8   2  -7      247.52      219.77     30.38 o 
  -6   2  -7       27.95       55.70     33.40 o 
  -4   2  -7      162.34      126.82     24.68 o 
  -2   2  -7      593.29      653.91     41.35 o 
   0   2  -7       32.96       44.34     22.21 o 
   2   2  -7      278.93      252.57     19.90 o 
   4   2  -7      617.15      461.53     19.08 o 
   6   2  -7      340.72      265.91     16.20 o 
   8   2  -7     1729.18     1608.14     33.26 o 
  10   2  -7     6552.41     6550.81     85.91 o 
  12   2  -7     4276.65     4156.71     96.28 o 
 -11   3  -7      547.87      573.99     50.63 o 
  -9   3  -7     1179.53     1229.31     51.60 o 
  -7   3  -7     1693.09     1829.85     62.24 o 
  -5   3  -7     2301.86     2395.91     63.35 o 
  -3   3  -7     1722.80     1935.04     74.90 o 
  -1   3  -7    11935.77    12963.81    284.48 o 
   1   3  -7     4137.94     4300.98     67.81 o 
   3   3  -7    12387.89    13345.84    138.76 o 
   5   3  -7     7287.23     7365.93     87.10 o 
   7   3  -7     4777.98     5080.32     70.71 o 
   9   3  -7     1184.12     1155.39     27.22 o 
  11   3  -7     1550.55     1566.01     70.96 o 
  13   3  -7      859.74      870.94    127.30 o 
 -10   4  -7     1277.99     1300.18     53.03 o 
  -8   4  -7     2605.59     2663.70     87.99 o 
  -6   4  -7     3357.44     3434.15    259.03 o 
  -4   4  -7     5897.45     6173.66    349.02 o 
  -2   4  -7     8596.41     9335.77    152.49 o 
   0   4  -7     2426.71     2416.10     66.89 o 
   2   4  -7     7642.29     7553.32     81.82 o 
   4   4  -7    11341.26    11251.54    103.42 o 
   6   4  -7     7911.74     8281.71     83.35 o 
   8   4  -7     7562.73     7633.90    124.71 o 
  10   4  -7     5268.43     5112.10     91.98 o 
  12   4  -7     4274.53     3976.29     98.56 o 
 -11   5  -7      534.15      505.89     45.31 o 
  -9   5  -7      150.18      124.15     24.46 o 
  -7   5  -7      179.71      173.06     30.13 o 
  -5   5  -7      784.41      831.69     47.48 o 
  -3   5  -7      529.78      582.26     39.51 o 
  -1   5  -7     8067.89     8467.90    112.25 o 
   1   5  -7      630.51      645.98     39.39 o 
   3   5  -7     2459.21     2522.98     51.25 o 
   5   5  -7     1343.64     1307.59     32.53 o 
   7   5  -7      414.75      443.65     34.94 o 
   9   5  -7      833.75      812.71     43.91 o 
  11   5  -7      681.72      700.39    105.48 o 
  13   5  -7      369.36      412.76     61.28 o 
 -10   6  -7       60.08      100.03     29.49 o 
  -6   6  -7      541.00      547.27     35.41 o 
  -4   6  -7      563.15      548.16     44.23 o 
  -2   6  -7     2779.13     2921.67     59.45 o 
   0   6  -7     3580.24     3612.97     64.48 o 
   2   6  -7      280.54      232.56     15.17 o 
   4   6  -7     1149.74      968.63     19.10 o 
   6   6  -7    11046.16    12095.02    205.76 o 
   8   6  -7     4094.72     4164.36     96.82 o 
  10   6  -7     1926.80     1829.80     63.39 o 
  12   6  -7     2791.14     3160.57     83.43 o 
  14   6  -7      846.20     1048.33    113.61 o 
  -9   7  -7       27.23       35.61     30.58 o 
  -7   7  -7      138.91      131.87     23.19 o 
  -5   7  -7      714.86      734.71     53.95 o 
  -3   7  -7      757.67      846.84     36.35 o 
  -1   7  -7     2036.34     1858.58     45.14 o 
   1   7  -7      234.40      233.78     16.87 o 
   3   7  -7      623.58      565.19     44.14 o 
   5   7  -7      636.83      612.63     41.95 o 
   7   7  -7      510.09      592.39     40.60 o 
   9   7  -7      212.64      223.01     38.84 o 
  11   7  -7      324.77      304.28     63.26 o 
  13   7  -7     2384.30     2490.89     73.76 o 
  -8   8  -7      855.14      925.20     40.85 o 
  -6   8  -7     1550.46     1710.48     48.82 o 
  -4   8  -7     2989.80     3213.20     85.42 o 
  -2   8  -7     5007.57     5205.21     90.02 o 
   0   8  -7      912.72     1048.28     18.40 o 
   2   8  -7     1146.47     1078.96     52.39 o 
   4   8  -7     8575.81     9181.20    161.26 o 
   6   8  -7     5307.92     5654.04    117.18 o 
   8   8  -7     4573.24     4689.58    102.91 o 
  10   8  -7     1743.44     1726.69     55.99 o 
  12   8  -7      766.01      836.47    116.12 o 
  14   8  -7       35.36       53.12     31.58 o 
  -7   9  -7      494.35      528.26     31.33 o 
  -5   9  -7      686.01      778.58     42.89 o 
  -3   9  -7     1938.98     2173.00     47.98 o 
  -1   9  -7     3055.67     3192.12     53.79 o 
   1   9  -7     6710.99     6851.76    127.16 o 
   3   9  -7     1824.77     1808.38     58.93 o 
   5   9  -7     2062.78     1961.00     59.97 o 
   7   9  -7     2363.95     2452.60     68.02 o 
   9   9  -7     1580.40     1493.48     88.24 o 
  11   9  -7     1781.55     1782.82     73.92 o 
  13   9  -7     4189.15     4266.64    165.59 o 
  -6  10  -7        3.96       23.49     18.63 o 
  -4  10  -7       39.77       42.75     18.56 o 
  -2  10  -7       23.66       25.06     13.45 o 
   0  10  -7       41.50       30.12     20.87 o 
   2  10  -7     3341.72     3279.13    108.63 o 
   4  10  -7     1121.81     1025.11     47.97 o 
   6  10  -7       71.51      113.76     33.77 o 
   8  10  -7        1.74       15.16     20.94 o 
  10  10  -7      137.34      183.12     27.26 o 
  12  10  -7      496.49      491.32     70.33 o 
  14  10  -7       68.99       82.91     26.39 o 
  -5  11  -7      912.49      795.08     54.39 o 
  -3  11  -7      722.39      723.65     52.52 o 
  -1  11  -7     2544.04     2593.30     77.21 o 
   1  11  -7     2662.71     2561.82    100.95 o 
   3  11  -7      970.55     1030.06     57.41 o 
   5  11  -7      448.32      408.85     34.40 o 
   7  11  -7     1200.72     1197.30     60.10 o 
   9  11  -7     2109.60     2240.51     89.97 o 
  11  11  -7     1346.11     1281.17    211.25 o 
  13  11  -7      795.41      801.03    147.32 o 
  -4  12  -7      594.83      623.89     62.82 o 
  -2  12  -7      140.09      128.26     28.26 o 
   0  12  -7     1052.79     1115.96     53.81 o 
   2  12  -7      209.87      217.13     30.12 o 
   4  12  -7      811.26      780.80     48.07 o 
   6  12  -7      376.05      335.14     32.06 o 
   8  12  -7      214.75      188.47     33.58 o 
  10  12  -7      505.89      386.84    127.42 o 
  12  12  -7      263.46      205.37     56.93 o 
  -3  13  -7       88.11       77.52     23.40 o 
  -1  13  -7       15.89       26.99     30.58 o 
   1  13  -7      161.58      161.51     27.33 o 
   3  13  -7      174.26      125.54     26.20 o 
   5  13  -7      269.82      221.80     39.37 o 
   7  13  -7      922.42      856.40     49.74 o 
   9  13  -7      622.24      600.39     51.57 o 
  11  13  -7      184.14      161.59     63.77 o 
  13  13  -7      108.16      163.62     45.94 o 
   0  14  -7       31.99       37.16     27.99 o 
   2  14  -7      106.82       97.74     23.60 o 
   4  14  -7      234.98      248.12     36.64 o 
   6  14  -7     3112.44     2986.04     81.12 o 
   8  14  -7      366.68      308.10     66.72 o 
  10  14  -7      709.67      681.04     60.36 o 
 -12   0  -6     3266.21     3295.23    108.83 o 
 -10   0  -6     1025.39     1086.11     72.40 o 
  -8   0  -6     4563.86     4938.40    160.38 o 
  -6   0  -6     5967.23     6437.60    147.41 o 
  -4   0  -6     4512.28     4502.63    113.69 o 
  -2   0  -6     5157.47     5415.34    110.54 o 
   0   0  -6    23520.85    25623.28    351.63 o 
   2   0  -6      625.22      368.20     26.79 o 
   4   0  -6    22437.38    22016.06    235.29 o 
   6   0  -6    27625.15    27716.26    286.42 o 
   8   0  -6    11734.65    11716.43    143.20 o 
  10   0  -6     8049.17     8318.92    137.32 o 
 -13   1  -6        2.39       35.81     26.05 o 
 -11   1  -6     1237.24     1176.48     52.50 o 
  -9   1  -6      659.14      689.74     47.94 o 
  -7   1  -6      859.99      923.61     50.49 o 
  -5   1  -6      210.42      229.66     55.87 o 
  -3   1  -6      900.82      955.51     39.06 o 
  -1   1  -6     1300.47     1255.76     38.49 o 
   1   1  -6     2927.66     3023.48     48.42 o 
   3   1  -6     8521.99     9369.06     91.34 o 
   5   1  -6     1915.58     1931.38     32.08 o 
   7   1  -6     2418.15     2574.78     39.50 o 
   9   1  -6      647.67      536.77     91.51 o 
  11   1  -6      326.63      442.16    102.41 o 
 -12   2  -6      303.56      300.05     39.44 o 
 -10   2  -6      191.46      223.75     36.41 o 
  -8   2  -6      444.55      481.31     51.40 o 
  -6   2  -6      427.76      460.00     47.44 o 
  -4   2  -6     2094.96     2135.81     58.29 o 
  -2   2  -6     3486.57     3463.19     62.83 o 
   0   2  -6     1445.49     1390.61     52.61 o 
   2   2  -6      691.24      667.17     24.17 o 
   4   2  -6     4691.74     5738.28     62.45 o 
   6   2  -6     7134.54     7208.00     71.91 o 
   8   2  -6     7752.99     8543.64     95.77 o 
  10   2  -6     2192.90     1993.04     55.28 o 
 -13   3  -6       65.68      110.74     31.02 o 
 -11   3  -6      391.88      334.47     37.41 o 
  -9   3  -6      431.94      460.61     39.60 o 
  -7   3  -6      582.72      638.46     50.22 o 
  -5   3  -6      433.35      480.76     46.90 o 
  -3   3  -6     1084.45     1007.45     42.51 o 
  -1   3  -6     2925.66     3103.28    121.67 o 
   1   3  -6     4073.19     4650.54     63.81 o 
   3   3  -6    12006.70    14131.93    121.18 o 
   5   3  -6      538.48      530.39     18.05 o 
   7   3  -6     6674.32     7545.94     83.26 o 
   9   3  -6       64.27      153.32     24.20 o 
  11   3  -6      472.20      581.97     86.67 o 
 -12   4  -6       77.58       64.42     52.19 o 
 -10   4  -6      158.46      128.76     30.72 o 
  -8   4  -6        6.11       59.30     37.19 o 
  -6   4  -6      222.16      226.81     27.18 o 
  -4   4  -6     3755.43     4021.50     80.90 o 
  -2   4  -6     3643.25     3739.72     61.81 o 
   0   4  -6     1069.99     1098.17     32.15 o 
   2   4  -6       20.71       18.85     34.50 o 
   4   4  -6     6280.19     7128.83     83.12 o 
   6   4  -6     4052.91     4434.02     81.00 o 
   8   4  -6    12643.76    14309.34    188.70 o 
  10   4  -6     3995.02     4257.52     82.36 o 
  12   4  -6      345.14      410.85     68.13 o 
 -11   5  -6      545.89      617.95     40.56 o 
  -9   5  -6      995.91     1068.42     50.44 o 
  -7   5  -6     1675.08     1798.70     60.20 o 
  -5   5  -6     1047.39     1019.25     43.58 o 
  -3   5  -6     2955.73     2935.79     63.35 o 
  -1   5  -6     7178.16     7408.22    281.97 o 
   1   5  -6    10629.58    11025.66    105.47 o 
   3   5  -6     4523.50     4182.19     55.79 o 
   5   5  -6    10132.65    10451.01    151.45 o 
   7   5  -6     2482.57     2189.91     59.48 o 
   9   5  -6     2273.16     2165.27     60.75 o 
  11   5  -6     3288.92     3394.50     87.62 o 
 -12   6  -6      132.27      113.52     26.87 o 
 -10   6  -6       76.78       55.97     22.00 o 
  -8   6  -6      232.97      248.24     27.95 o 
  -6   6  -6       42.62       37.96     36.90 o 
  -4   6  -6       73.24       89.91     28.54 o 
  -2   6  -6      477.06      419.41     27.96 o 
   0   6  -6       58.74       62.59     16.89 o 
   2   6  -6       18.94       38.78      9.31 o 
   4   6  -6     1067.12     1169.30     44.94 o 
   6   6  -6      462.19      646.21     43.20 o 
   8   6  -6       82.74       68.55     25.53 o 
  10   6  -6      132.95      154.94     41.10 o 
  12   6  -6      420.59      406.83     80.58 o 
 -11   7  -6      214.87      254.49     38.28 o 
  -9   7  -6      664.67      656.21     37.73 o 
  -7   7  -6     1004.99     1035.83     46.94 o 
  -5   7  -6      920.41      967.01     38.80 o 
  -3   7  -6     1641.49     1650.18     98.25 o 
  -1   7  -6     2704.78     2972.78    106.46 o 
   1   7  -6     1919.52     1923.28     30.52 o 
   3   7  -6     3908.31     3806.79     89.87 o 
   5   7  -6    10710.54    11379.53    197.33 o 
   7   7  -6      563.29      510.16     36.88 o 
   9   7  -6     2387.69     2247.22     70.15 o 
  11   7  -6     1666.01     1595.01     95.76 o 
 -10   8  -6     1515.81     1339.15     81.47 o 
  -8   8  -6      396.95      408.18     32.92 o 
  -6   8  -6     1299.12     1298.33     42.18 o 
  -4   8  -6     2376.06     2442.05     59.99 o 
  -2   8  -6     2692.51     2785.57     38.01 o 
   0   8  -6     8182.40     8970.54     83.38 o 
   2   8  -6      393.09      393.98     45.18 o 
   4   8  -6     3192.93     3434.27     89.59 o 
   6   8  -6     2997.49     3058.56     85.05 o 
   8   8  -6     7670.76     8230.57    147.76 o 
  10   8  -6     7192.08     7576.81    145.16 o 
  12   8  -6     3352.17     3606.21    105.24 o 
  -9   9  -6       70.54       77.61     26.05 o 
  -7   9  -6       46.66       83.33     25.16 o 
  -5   9  -6      437.24      428.44     38.78 o 
  -3   9  -6      128.17      127.62     20.76 o 
  -1   9  -6      653.78      738.34     15.86 o 
   1   9  -6     4425.27     4522.90     99.02 o 
   3   9  -6     2225.20     2213.10     66.08 o 
   5   9  -6      278.20      263.15     45.96 o 
   7   9  -6      601.73      580.06     39.27 o 
   9   9  -6       90.28      105.05     26.99 o 
  11   9  -6      267.51      232.53     53.48 o 
  -8  10  -6       91.75       68.48     28.32 o 
  -6  10  -6      228.63      232.39     22.26 o 
  -4  10  -6      181.08      211.39     22.28 o 
  -2  10  -6      728.67      798.54     18.73 o 
   0  10  -6     1941.95     1994.41     77.82 o 
   2  10  -6       24.77       22.34     30.71 o 
   4  10  -6      193.70      217.07     30.26 o 
   6  10  -6     1619.98     1648.53     57.50 o 
   8  10  -6     2710.33     2843.18     77.42 o 
  10  10  -6      891.59     1015.57     52.34 o 
  12  10  -6      520.81      498.73    150.05 o 
  -7  11  -6       45.31       25.46     25.20 o 
  -5  11  -6      415.11      425.82     41.31 o 
  -3  11  -6      416.90      447.59     26.76 o 
  -1  11  -6      216.49      185.61     28.73 o 
   1  11  -6      807.18      739.99     44.14 o 
   3  11  -6      952.87      965.62     49.55 o 
   5  11  -6     1078.15     1173.46     53.96 o 
   7  11  -6      183.63      204.69     33.12 o 
   9  11  -6     2659.53     2796.03    104.57 o 
  11  11  -6      159.45      131.13     35.51 o 
  -6  12  -6     1273.43     1352.09    106.65 o 
  -4  12  -6     1432.78     1464.74     64.37 o 
  -2  12  -6     2304.36     2193.81     68.42 o 
   0  12  -6     1431.68     1365.30     63.52 o 
   2  12  -6     1849.89     1877.51     76.38 o 
   4  12  -6      270.66      228.99     35.45 o 
   6  12  -6     3667.62     3783.97    117.54 o 
   8  12  -6     8651.33     9031.36    127.93 o 
  10  12  -6      514.81      499.36    139.99 o 
  12  12  -6      897.43      775.59    190.68 o 
  -5  13  -6      260.39      245.93     34.91 o 
  -3  13  -6      734.89      800.96     49.52 o 
  -1  13  -6      496.84      474.38     66.87 o 
   1  13  -6     1024.60     1119.83     50.15 o 
   3  13  -6     4375.01     4415.06     90.78 o 
   5  13  -6     1182.31     1263.07     53.96 o 
   7  13  -6     2193.50     2081.78     95.90 o 
   9  13  -6      115.99      107.65     27.39 o 
  11  13  -6      843.59      705.32    162.50 o 
  -2  14  -6       10.94        6.85     14.09 o 
   0  14  -6      120.00      131.38     28.86 o 
   2  14  -6       13.54       36.36     25.26 o 
   4  14  -6      576.09      537.85     37.46 o 
   6  14  -6      618.43      668.85     41.99 o 
   8  14  -6      923.57      848.75     46.14 o 
  10  14  -6      139.93      110.04     40.23 o 
   1  15  -6      433.91      359.89     59.07 o 
   3  15  -6        8.99        4.52     16.95 o 
   5  15  -6     3528.51     3428.54    227.86 o 
   7  15  -6       28.06       10.44     20.48 o 
 -13   1  -5     2346.06     2391.76     66.84 o 
 -11   1  -5      135.79      198.86     48.41 o 
  -9   1  -5      509.29      460.80     38.64 o 
  -7   1  -5     1065.35     1114.57     50.80 o 
  -5   1  -5     1491.44     1608.50     51.56 o 
  -3   1  -5     3788.83     3867.96    117.85 o 
  -1   1  -5     5845.04     6022.32     71.61 o 
   1   1  -5     6153.82     6868.35    122.56 o 
   3   1  -5     2772.44     2888.39     37.53 o 
   5   1  -5     7264.43     7523.01     70.58 o 
   7   1  -5    18671.12    19202.12    147.77 o 
   9   1  -5    15776.00    18112.18    254.97 o 
 -14   2  -5      111.16       75.30     29.18 o 
 -12   2  -5      483.86      514.89     49.55 o 
 -10   2  -5      390.62      428.71     39.45 o 
  -8   2  -5      268.81      271.55     35.09 o 
  -6   2  -5     1054.83     1181.23     51.21 o 
  -4   2  -5     1352.50     1312.14     45.55 o 
  -2   2  -5      485.21      425.26     34.66 o 
   0   2  -5     2435.47     2138.80     39.15 o 
   2   2  -5     2070.82     1773.42     32.24 o 
   4   2  -5     1313.04     1787.81     63.94 o 
   6   2  -5     9098.35     9804.63     83.09 o 
   8   2  -5     4415.90     4484.67     77.57 o 
  10   2  -5     3127.69     3020.97     67.88 o 
 -13   3  -5     1334.14     1220.21     54.35 o 
 -11   3  -5     2665.81     2476.49     74.57 o 
  -9   3  -5      587.19      607.52     38.89 o 
  -7   3  -5     2123.56     2062.06     60.80 o 
  -5   3  -5     3687.13     3731.70    228.54 o 
  -3   3  -5     2803.32     2629.11    157.21 o 
  -1   3  -5     5301.25     4826.09    101.15 o 
   3   3  -5     4833.50     4024.26     52.77 o 
   5   3  -5     4656.39     4054.55     52.72 o 
   9   3  -5      261.10      375.65     92.21 o 
 -12   4  -5      895.22     1027.29     56.44 o 
 -10   4  -5     2779.30     2647.39     83.11 o 
  -8   4  -5     3898.90     4081.24    105.26 o 
  -6   4  -5     6884.61     7283.43    123.84 o 
  -4   4  -5     5382.61     5732.38    105.47 o 
  -2   4  -5     8690.85     8887.18     97.73 o 
   0   4  -5     7547.73     7092.44     84.18 o 
   2   4  -5     9411.98     9408.80    171.23 o 
   4   4  -5     1659.35     1289.74     46.13 o 
   6   4  -5     8075.87     8331.89    117.56 o 
   8   4  -5     2390.38     2072.57     55.88 o 
  10   4  -5     5678.08     5636.65     94.20 o 
 -13   5  -5      138.61      117.05     27.31 o 
 -11   5  -5       32.48       32.90     26.48 o 
  -9   5  -5     3697.50     3563.87     89.70 o 
  -7   5  -5      120.64      136.20     27.34 o 
  -5   5  -5     1378.16     1518.19     50.89 o 
  -3   5  -5      143.13      195.91     26.76 o 
  -1   5  -5      885.00      966.61     29.81 o 
   1   5  -5     2330.01     2514.73     41.70 o 
   3   5  -5     1669.63     1825.73     76.12 o 
   5   5  -5     3937.10     4500.51     88.33 o 
   7   5  -5     3383.93     3933.68     82.52 o 
   9   5  -5      681.55      798.16    119.63 o 
  11   5  -5      301.32      318.33     44.77 o 
 -12   6  -5      181.57      198.18     32.71 o 
 -10   6  -5      134.55      139.65     22.96 o 
  -8   6  -5     1423.53     1488.16     54.14 o 
  -6   6  -5     1014.22     1095.61     43.94 o 
  -4   6  -5      928.17     1087.83     41.75 o 
  -2   6  -5     1006.92     1066.66     34.92 o 
   0   6  -5     1683.09     1718.88     40.42 o 
   2   6  -5      798.15      797.29     39.58 o 
   4   6  -5     7241.19     7911.90    121.42 o 
   6   6  -5       50.55       55.25     14.96 o 
   8   6  -5    11856.30    12661.86    151.87 o 
  10   6  -5     5134.57     5433.54    114.84 o 
 -11   7  -5      254.63      215.84     28.20 o 
  -9   7  -5      198.26      162.45     25.66 o 
  -7   7  -5      237.69      172.00     31.99 o 
  -5   7  -5      356.72      372.39     30.53 o 
  -3   7  -5     1948.40     1998.99     61.55 o 
  -1   7  -5       89.10       91.35     14.67 o 
   1   7  -5     1566.72     1568.26     23.73 o 
   3   7  -5     6918.31     7239.18    107.23 o 
   5   7  -5     2132.22     2137.56     57.45 o 
   7   7  -5        9.00       19.41     27.72 o 
   9   7  -5      121.61      149.95     43.82 o 
  11   7  -5      486.15      513.57     92.57 o 
 -12   8  -5       11.68       21.50     21.53 o 
 -10   8  -5      745.16      836.17     49.18 o 
  -8   8  -5      665.49      623.81     88.27 o 
  -6   8  -5     1782.82     1853.83     64.35 o 
  -4   8  -5     2698.59     2776.63     40.53 o 
  -2   8  -5     3047.93     3234.10     41.02 o 
   0   8  -5     2642.67     2757.36     31.58 o 
   2   8  -5      751.63      722.00     40.36 o 
   4   8  -5      679.12      624.72     35.69 o 
   6   8  -5     1137.17     1089.05     45.34 o 
   8   8  -5     2230.38     2088.35     67.71 o 
  10   8  -5     9137.21     9813.03    188.97 o 
 -11   9  -5      529.75      436.96     49.60 o 
  -9   9  -5      583.74      701.84     35.87 o 
  -7   9  -5      973.04      939.07     60.76 o 
  -5   9  -5     1488.01     1472.97     45.81 o 
  -3   9  -5      822.02      799.54     22.19 o 
  -1   9  -5     3565.10     3443.13     67.82 o 
   1   9  -5     2125.99     2060.67     64.20 o 
   3   9  -5     3525.64     3390.95     88.43 o 
   5   9  -5     4016.31     3781.38     94.56 o 
   7   9  -5     3346.56     3175.33     79.59 o 
   9   9  -5     4246.08     4241.45     84.08 o 
  11   9  -5      161.30      156.80     51.60 o 
 -10  10  -5      139.62      154.58     24.86 o 
  -8  10  -5       44.90       31.62     20.85 o 
  -6  10  -5      390.56      342.23     25.71 o 
  -4  10  -5      280.86      227.43     18.13 o 
  -2  10  -5      137.37      121.78      8.81 o 
   0  10  -5      224.22      242.62     28.66 o 
   2  10  -5      323.01      326.76     34.92 o 
   4  10  -5        3.17       19.08     19.74 o 
   6  10  -5      236.03      275.42     34.45 o 
   8  10  -5      192.16      173.77     31.39 o 
  10  10  -5     2753.04     2898.41    102.48 o 
  -9  11  -5      147.00      144.29     31.05 o 
  -7  11  -5      103.70      114.80     19.52 o 
  -5  11  -5     4349.31     4429.31     63.32 o 
  -3  11  -5     2907.92     3068.23     74.24 o 
  -1  11  -5     3354.21     3476.62    108.68 o 
   1  11  -5     4397.45     4621.54    133.88 o 
   3  11  -5      263.18      241.90     27.07 o 
   5  11  -5     2609.90     2641.68     87.89 o 
   7  11  -5     7097.86     7393.19    209.78 o 
   9  11  -5     3414.52     3590.63    110.49 o 
  11  11  -5      258.79      315.78     70.90 o 
  -8  12  -5      407.18      382.22     46.63 o 
  -6  12  -5     1502.55     1429.08     64.71 o 
  -4  12  -5      160.29      153.34     24.20 o 
  -2  12  -5      484.57      431.55     36.46 o 
   0  12  -5      302.26      272.31     30.60 o 
   2  12  -5     3685.36     3882.01    131.56 o 
   4  12  -5      939.65      905.66     43.22 o 
   6  12  -5     3141.89     3278.16    140.78 o 
   8  12  -5      235.51      186.21     45.02 o 
  10  12  -5      786.27      774.09    129.41 o 
  -5  13  -5       88.77       64.22     23.14 o 
  -3  13  -5      131.16      172.94     35.64 o 
  -1  13  -5      184.66      206.21     33.25 o 
   1  13  -5      222.71      257.70     33.85 o 
   3  13  -5      645.86      627.15     48.25 o 
   5  13  -5      380.38      373.06     37.25 o 
   7  13  -5     4945.95     4919.20     92.89 o 
   9  13  -5      101.79       87.70     33.18 o 
  -4  14  -5       28.88       23.27     28.98 o 
   0  14  -5      313.56      293.38     34.85 o 
   2  14  -5      919.55      879.75     44.08 o 
   4  14  -5      621.95      631.34     39.33 o 
   6  14  -5      116.65      108.04     19.95 o 
   8  14  -5      517.24      356.76     83.97 o 
  10  14  -5     1074.78     1017.10     79.65 o 
  -1  15  -5      545.13      504.66     49.90 o 
   1  15  -5      252.70      253.11     32.12 o 
   3  15  -5      380.10      368.57     39.84 o 
   5  15  -5      227.09      155.88     23.41 o 
   7  15  -5     1010.90      893.72     71.45 o 
 -14   0  -4     1278.21     1224.52     77.28 o 
 -12   0  -4     2310.05     2187.91     97.41 o 
 -10   0  -4     2919.99     2976.47     96.05 o 
  -8   0  -4     2094.85     1984.31     85.12 o 
  -6   0  -4     5020.14     5101.69    109.49 o 
  -4   0  -4    15223.39    16658.78    250.18 o 
  -2   0  -4     9068.86     9064.24    128.80 o 
   0   0  -4    17030.75    16596.33    195.71 o 
   2   0  -4    46584.27    43595.64    451.20 o 
   4   0  -4     9496.93     8812.40    107.46 o 
   6   0  -4     2001.10     1614.60     37.94 o 
 -15   1  -4       56.26       83.83     37.50 o 
 -13   1  -4      474.69      435.57     40.97 o 
 -11   1  -4      512.00      469.68     38.89 o 
  -9   1  -4      172.20      125.00     27.41 o 
  -7   1  -4     2375.41     2708.07     66.96 o 
  -5   1  -4       35.68       66.34     29.35 o 
  -3   1  -4       16.42       62.10     29.21 o 
  -1   1  -4      879.83      869.59     28.83 o 
   1   1  -4      940.50     1058.88     25.90 o 
   3   1  -4     9937.32    11071.50     92.44 o 
   5   1  -4     5341.55     5365.64     52.77 o 
   7   1  -4     4883.70     4995.79     78.87 o 
 -14   2  -4      410.92      402.36     45.13 o 
 -12   2  -4      686.85      724.50     44.13 o 
 -10   2  -4      244.43      210.89     31.17 o 
  -8   2  -4      299.18      264.11     35.72 o 
  -6   2  -4     6370.34     6824.88     88.71 o 
  -4   2  -4     6407.12     7069.13    236.73 o 
  -2   2  -4     7973.31     8562.67     86.14 o 
   0   2  -4      939.54      792.13     33.76 o 
   2   2  -4      375.62      423.51     15.06 o 
   4   2  -4      263.34      318.21     16.31 o 
   6   2  -4      482.15      433.87     23.32 o 
   8   2  -4    11983.02    12809.81    187.35 o 
 -15   3  -4      213.56      202.03     42.46 o 
 -13   3  -4      216.61      280.19     32.25 o 
 -11   3  -4     1417.28     1357.51     58.30 o 
  -9   3  -4      227.84      263.59     31.48 o 
  -7   3  -4     5091.13     5747.81     96.40 o 
  -5   3  -4     1744.05     1816.61     64.16 o 
  -3   3  -4      963.41     1049.08     36.23 o 
  -1   3  -4      365.09      415.10     21.53 o 
   1   3  -4     6078.87     7277.27     67.93 o 
   3   3  -4    10204.62    11608.85     93.81 o 
   5   3  -4    17475.74    18540.83    214.26 o 
   7   3  -4     3324.55     3090.15     60.96 o 
   9   3  -4     3595.28     3191.89     80.53 o 
 -14   4  -4      227.26      226.39     30.50 o 
 -12   4  -4     1133.33     1121.99     54.89 o 
 -10   4  -4      917.43      791.57     41.66 o 
  -8   4  -4       14.27       45.23     34.33 o 
  -6   4  -4     2588.25     2849.88     65.18 o 
  -4   4  -4     3868.62     4130.76    110.28 o 
  -2   4  -4     4586.99     4811.00     66.44 o 
   0   4  -4       17.71       26.83     10.28 o 
   2   4  -4     1129.09     1007.81     15.60 o 
   4   4  -4     4021.07     4292.89     72.82 o 
   6   4  -4     7154.37     7756.30    107.32 o 
   8   4  -4     2821.02     2602.91     71.34 o 
  10   4  -4     3556.26     3488.37     63.21 o 
  12   4  -4      354.52      343.99     27.61 o 
  14   4  -4       20.76       38.62     24.13 o 
 -13   5  -4      740.98      709.61     46.31 o 
 -11   5  -4     1365.99     1271.66     52.88 o 
  -9   5  -4     2511.87     2626.94     62.85 o 
  -7   5  -4      701.79      770.82     40.85 o 
  -5   5  -4     4146.33     4237.57     75.49 o 
  -3   5  -4     2929.46     2895.98     50.53 o 
  -1   5  -4     1862.04     1658.51     33.75 o 
   1   5  -4    11344.10    11315.13     89.96 o 
   3   5  -4     7154.04     7088.64    102.20 o 
   5   5  -4     2470.32     2078.58     50.04 o 
   7   5  -4     7932.60     7821.74    129.68 o 
   9   5  -4     7247.49     7396.37    173.08 o 
  11   5  -4     5181.42     5160.50    103.14 o 
  13   5  -4       96.47       65.09     14.83 o 
 -14   6  -4        6.04       55.29     24.29 o 
 -12   6  -4      292.58      268.02     39.94 o 
 -10   6  -4      178.73      159.38     26.67 o 
  -8   6  -4      149.97      128.57     23.60 o 
  -6   6  -4      157.26      152.38     29.59 o 
  -4   6  -4      231.09      252.52     34.34 o 
  -2   6  -4       25.72       19.90     13.11 o 
   0   6  -4      139.86      147.63     12.79 o 
   2   6  -4     2642.82     3013.02     68.14 o 
   4   6  -4      454.83      492.74     29.29 o 
   6   6  -4      189.39      198.81     22.08 o 
   8   6  -4        9.29       24.20     15.79 o 
  10   6  -4     2393.13     2593.91     47.37 o 
  12   6  -4     2747.60     2781.06     66.83 o 
  14   6  -4      245.18      214.76     23.34 o 
 -13   7  -4     1386.31     1516.84     86.57 o 
 -11   7  -4      878.79      944.01     45.70 o 
  -9   7  -4     3713.52     3602.86     95.62 o 
  -7   7  -4       40.47       48.83     12.31 o 
  -5   7  -4      299.57      278.36     29.44 o 
  -3   7  -4     4322.71     4725.87     57.22 o 
  -1   7  -4     6377.66     6336.94     45.33 o 
   1   7  -4    10249.79    10313.54    146.89 o 
   3   7  -4     8280.56     8768.72    129.17 o 
   5   7  -4     1599.99     1489.16     45.68 o 
   7   7  -4     2341.96     2324.07     65.64 o 
   9   7  -4     7529.04     7722.81    206.29 o 
  11   7  -4     9194.49     9137.89    143.58 o 
  13   7  -4      163.34      133.60     20.15 o 
 -12   8  -4      495.00      453.41     37.75 o 
 -10   8  -4      221.90      296.14     34.61 o 
  -8   8  -4     2173.20     1873.06     53.40 o 
  -6   8  -4     1739.67     1837.72     34.64 o 
  -4   8  -4    15385.32    16657.42    490.58 o 
  -2   8  -4     2401.40     2520.46     34.67 o 
   0   8  -4     3987.78     4297.06     42.88 o 
   2   8  -4     2452.19     2656.49     69.06 o 
   4   8  -4     2807.23     3037.53     73.41 o 
   6   8  -4     9196.71     9700.68    167.86 o 
   8   8  -4     8151.12     8480.09    111.39 o 
  10   8  -4     7047.77     7475.75    131.88 o 
  12   8  -4      620.30      633.74     31.68 o 
  14   8  -4     1730.16     1541.47     64.56 o 
 -11   9  -4      307.90      303.32     28.61 o 
  -9   9  -4       26.98       26.48     23.47 o 
  -7   9  -4      194.62      146.10     21.73 o 
  -5   9  -4      705.18      660.48     20.66 o 
  -3   9  -4      782.24      850.81     20.87 o 
  -1   9  -4      609.68      590.60     15.05 o 
   1   9  -4      122.88      116.83     25.93 o 
   3   9  -4      181.52      238.16     30.06 o 
   5   9  -4      112.39       75.74     22.47 o 
   7   9  -4     5230.81     5545.55    119.65 o 
   9   9  -4     6549.82     6697.90     82.04 o 
  11   9  -4      346.06      259.51     46.70 o 
  13   9  -4      275.26      230.26     25.47 o 
 -10  10  -4      139.55       96.15     19.50 o 
  -8  10  -4      464.40      362.44     54.45 o 
  -6  10  -4     2499.57     2505.83     57.70 o 
  -4  10  -4     1467.75     1599.06     37.11 o 
  -2  10  -4      182.62      202.67     11.07 o 
   0  10  -4      364.09      354.80     30.14 o 
   2  10  -4      122.05      126.54     21.28 o 
   4  10  -4      319.05      314.19     26.81 o 
   6  10  -4       88.69       93.02     22.67 o 
   8  10  -4     2167.77     2082.76     31.26 o 
  10  10  -4      435.26      402.93     29.45 o 
  12  10  -4     1505.82     1296.00     53.60 o 
  -9  11  -4      438.29      484.76     31.47 o 
  -7  11  -4     1312.39     1097.09     36.14 o 
  -5  11  -4     1109.99     1093.55     37.37 o 
  -3  11  -4      481.21      502.56     18.67 o 
  -1  11  -4      648.36      667.10     11.44 o 
   1  11  -4       25.88       10.37     16.75 o 
   3  11  -4      200.51      192.79     22.94 o 
   5  11  -4      206.18      183.69     23.68 o 
   7  11  -4      115.96      150.54     35.57 o 
   9  11  -4     1726.04     1760.24     40.56 o 
  -8  12  -4       68.41      129.51     26.73 o 
  -6  12  -4     4533.75     4418.96    101.11 o 
  -4  12  -4     1344.55     1349.71     31.53 o 
  -2  12  -4     2314.52     2135.88     52.40 o 
   0  12  -4     3088.63     3118.02     96.57 o 
   2  12  -4     1526.69     1556.80     82.21 o 
   4  12  -4     1945.52     1968.83     68.54 o 
   6  12  -4     3152.14     3176.61     97.79 o 
   8  12  -4     2127.11     2266.11     80.76 o 
  -7  13  -4     2191.86     2125.69    150.44 o 
  -5  13  -4      187.07      254.75     34.38 o 
  -3  13  -4      436.49      486.71     39.38 o 
  -1  13  -4     1110.41     1235.03     49.43 o 
   1  13  -4     2082.32     2065.95     73.54 o 
   3  13  -4     3861.34     4053.03    119.92 o 
   5  13  -4     1054.33     1043.39     57.48 o 
   7  13  -4      930.36      919.65    137.04 o 
   9  13  -4     1957.22     2054.15     62.64 o 
  -4  14  -4      180.17      196.03     30.32 o 
  -2  14  -4      170.14      148.95     29.26 o 
   0  14  -4      118.05       93.95     19.08 o 
   2  14  -4      192.41      162.12     22.34 o 
   4  14  -4     1033.41     1025.53     45.62 o 
   6  14  -4     1172.59     1061.26     83.73 o 
   8  14  -4       50.53       29.25     19.74 o 
  -3  15  -4      327.45      322.98     38.18 o 
  -1  15  -4      426.07      442.84     45.30 o 
   1  15  -4      718.55      756.01     38.67 o 
   3  15  -4     1896.80     1978.64     56.95 o 
   5  15  -4      151.42      102.93     45.75 o 
   7  15  -4     1127.65     1137.52     88.18 o 
 -15   1  -3      578.08      645.32     43.40 o 
 -13   1  -3     1023.57     1114.33     51.91 o 
 -11   1  -3     1245.24     1312.93     50.54 o 
  -9   1  -3      208.07      211.89     35.22 o 
  -7   1  -3      276.61      226.60     32.00 o 
  -5   1  -3    24441.50    28985.98    280.90 o 
  -3   1  -3     4653.08     4888.52     67.16 o 
  -1   1  -3      537.62      615.58     25.08 o 
   1   1  -3     2700.88     2696.70     39.56 o 
   3   1  -3     3965.71     4265.15     57.59 o 
   5   1  -3    18969.72    18302.03    345.29 o 
  11   1  -3      759.30      627.54     35.11 o 
  13   1  -3      380.90      375.81     35.93 o 
 -16   2  -3      194.11      104.67     35.91 o 
 -14   2  -3      166.32      173.50     29.19 o 
 -12   2  -3      392.78      326.47     35.86 o 
 -10   2  -3      296.00      313.30     36.12 o 
  -8   2  -3     1365.74     1454.59     52.00 o 
  -6   2  -3      108.23      156.53     26.14 o 
  -4   2  -3     7563.65     8219.68     87.60 o 
  -2   2  -3     5053.44     5064.53     58.90 o 
   0   2  -3     1083.05      757.02     33.92 o 
   2   2  -3     5320.84     4430.63     42.14 o 
   4   2  -3      679.81      678.38     26.30 o 
   6   2  -3     2842.85     2814.33     57.03 o 
   8   2  -3     1163.91     1140.44     35.26 o 
  10   2  -3    17550.96    19443.09    235.71 o 
  12   2  -3     1248.33     1182.39     47.09 o 
  14   2  -3      275.86      213.85     85.28 o 
 -15   3  -3      644.53      627.68     58.58 o 
 -13   3  -3     1590.06     1604.87     70.34 o 
 -11   3  -3     4455.27     4648.23    146.52 o 
  -9   3  -3     1368.84     1225.60     48.18 o 
  -7   3  -3     5469.98     5616.96     90.48 o 
  -5   3  -3     1627.13     1524.00     43.99 o 
  -3   3  -3     7333.30     7622.95     79.09 o 
  -1   3  -3     7098.88     6728.60    102.80 o 
   1   3  -3    13162.23    12925.80    102.63 o 
   5   3  -3     2584.86     2273.46     47.67 o 
   7   3  -3      724.83      581.18     19.57 o 
   9   3  -3     6282.60     6658.23    110.61 o 
  11   3  -3       91.47       83.12     18.09 o 
  13   3  -3     9944.54    10122.72    197.69 o 
 -14   4  -3      803.80      848.58     48.02 o 
 -12   4  -3     3452.68     3466.82     97.49 o 
 -10   4  -3     2285.22     2261.92     57.01 o 
  -8   4  -3     4334.13     4598.36     89.48 o 
  -6   4  -3     4542.71     4847.91    128.76 o 
  -4   4  -3     8579.44     8346.81     99.52 o 
  -2   4  -3    28919.62    31726.62    943.09 o 
   0   4  -3    12438.91    12263.12    133.76 o 
   2   4  -3     7126.15     6465.30     91.42 o 
   4   4  -3     1913.64     1485.35     38.76 o 
   6   4  -3      220.32      190.06     24.97 o 
   8   4  -3     3509.63     3269.58     53.92 o 
  10   4  -3    12974.79    13416.71    147.73 o 
  12   4  -3    12022.63    12443.06    207.47 o 
  14   4  -3      267.88      193.09     52.88 o 
 -15   5  -3      254.88      240.36     35.48 o 
 -13   5  -3      194.80      189.56     28.43 o 
 -11   5  -3       73.47       97.73     40.76 o 
  -9   5  -3      707.78      702.62     38.57 o 
  -7   5  -3      596.77      672.42     37.44 o 
  -5   5  -3     2277.00     2263.61     46.09 o 
  -3   5  -3    10014.32    10475.59    113.79 o 
  -1   5  -3     2575.27     2604.40     27.94 o 
   1   5  -3      897.38      639.84     13.89 o 
   3   5  -3      525.67      424.90     24.52 o 
   5   5  -3     1437.67     1301.22     22.11 o 
   7   5  -3     3078.63     2908.27     45.63 o 
   9   5  -3     2053.76     1822.04     46.41 o 
  11   5  -3      769.79      687.65     40.03 o 
  13   5  -3      340.13      319.13     35.13 o 
 -14   6  -3      345.87      282.21     42.81 o 
 -12   6  -3      335.41      374.57     39.16 o 
 -10   6  -3     1779.73     1626.98     68.68 o 
  -8   6  -3      191.44      166.36     23.18 o 
  -6   6  -3      361.28      321.34     36.07 o 
  -4   6  -3     2404.30     2412.40     33.19 o 
  -2   6  -3    15908.23    17883.22    229.01 o 
   0   6  -3     5224.89     4999.86     43.68 o 
   2   6  -3     3916.45     3887.88     74.56 o 
   4   6  -3     1327.68     1174.45     34.83 o 
   6   6  -3     1805.83     1563.07     27.76 o 
   8   6  -3     2085.46     1950.77     53.64 o 
  10   6  -3    16948.55    16246.96    248.32 o 
  12   6  -3     1497.69     1475.36     50.16 o 
  14   6  -3      416.73      383.69     31.40 o 
 -13   7  -3       40.02       41.75     24.13 o 
 -11   7  -3       15.46       22.72     20.80 o 
  -9   7  -3      764.49      642.89     56.79 o 
  -7   7  -3      727.61      716.93     28.76 o 
  -5   7  -3      830.86      896.80     28.65 o 
  -3   7  -3       43.16       53.91     11.09 o 
  -1   7  -3     1054.04      957.25     19.18 o 
   1   7  -3     1238.95     1156.88     22.69 o 
   3   7  -3     4782.40     4959.54     84.08 o 
   5   7  -3     4208.24     4538.88     47.72 o 
   7   7  -3      187.18      174.58     15.35 o 
   9   7  -3     2909.51     2870.11     65.63 o 
  11   7  -3     2780.65     2779.17     66.43 o 
  13   7  -3     1627.22     1615.62     64.10 o 
 -14   8  -3      668.68      664.50     49.37 o 
 -12   8  -3      797.86      837.27     55.55 o 
 -10   8  -3     1855.16     1822.78     58.19 o 
  -8   8  -3      951.13      982.71     27.29 o 
  -6   8  -3      991.38      849.46     43.72 o 
  -4   8  -3    15040.31    16346.43    177.14 o 
  -2   8  -3     4951.33     5064.40     75.09 o 
   0   8  -3     2632.27     2558.71     22.51 o 
   2   8  -3     1017.17      862.89     36.33 o 
   4   8  -3      987.45      800.21     32.76 o 
   6   8  -3      877.90      737.75     20.40 o 
   8   8  -3     4729.12     4937.48     79.66 o 
  10   8  -3     7444.23     7616.04    124.71 o 
  12   8  -3       48.61       76.99     22.21 o 
 -13   9  -3      465.00      483.51     41.64 o 
 -11   9  -3      953.72     1028.85     40.84 o 
  -9   9  -3     1524.52     1427.16     46.05 o 
  -7   9  -3      960.65      959.01     26.04 o 
  -5   9  -3     7209.73     7831.25     63.94 o 
  -3   9  -3      226.12      212.27     14.62 o 
  -1   9  -3     1382.65     1317.67     23.26 o 
   1   9  -3     2967.66     2839.58     27.70 o 
   3   9  -3     4951.74     4850.35     97.88 o 
   5   9  -3     9440.01     9809.73    108.12 o 
   7   9  -3     2482.93     2388.85     43.09 o 
   9   9  -3     1620.58     1714.11     42.50 o 
  11   9  -3     1857.71     1842.96    148.88 o 
  13   9  -3      628.24      604.65     36.54 o 
 -12  10  -3      201.93      169.85     27.06 o 
 -10  10  -3       78.55       85.63     30.72 o 
  -8  10  -3       41.73       31.22     13.62 o 
  -6  10  -3     2844.57     2610.66     48.61 o 
  -4  10  -3     1029.73     1038.54     22.24 o 
  -2  10  -3       53.69       49.86      7.94 o 
   0  10  -3      188.90      170.23     17.32 o 
   2  10  -3      139.40      118.03     26.80 o 
   4  10  -3      315.64      293.45     13.11 o 
   6  10  -3      582.88      574.04     20.01 o 
   8  10  -3      149.07      156.73     30.95 o 
  10  10  -3       45.28       54.25     12.03 o 
  12  10  -3        8.81       21.74     17.82 o 
 -11  11  -3      751.48      777.08     49.79 o 
  -9  11  -3      225.06      300.86     24.71 o 
  -7  11  -3     3985.93     3908.48     59.09 o 
  -5  11  -3     1671.97     1864.11     41.53 o 
  -3  11  -3     2531.41     2807.42     60.19 o 
  -1  11  -3     1147.73     1235.37     19.05 o 
   1  11  -3     2905.29     3137.39     66.09 o 
   3  11  -3     3068.44     3094.62     62.90 o 
   5  11  -3     2865.31     3014.52     34.48 o 
   7  11  -3     4042.90     4138.08     79.78 o 
   9  11  -3      323.77      332.26     20.55 o 
 -10  12  -3       15.27       27.99     33.11 o 
  -8  12  -3     1440.64     1461.55     40.07 o 
  -6  12  -3      249.92      265.86     31.86 o 
  -4  12  -3     1880.88     1868.73     48.49 o 
  -2  12  -3     1241.07     1312.97     25.79 o 
   0  12  -3      122.98      111.21      6.08 o 
   2  12  -3      414.35      453.21     29.94 o 
   4  12  -3      228.06      235.23     28.20 o 
   6  12  -3      196.55      195.45     18.79 o 
   8  12  -3     1915.89     2038.97     73.52 o 
  -7  13  -3        6.99        0.93     18.21 o 
  -5  13  -3       14.88       11.63     18.75 o 
  -1  13  -3      302.61      292.86     51.15 o 
   1  13  -3      245.11      239.89     23.81 o 
   3  13  -3      266.19      274.35     28.60 o 
   5  13  -3      128.95      110.44     28.13 o 
   7  13  -3       39.52       43.54     21.21 o 
  -6  14  -3        8.44       31.38     26.06 o 
  -4  14  -3      119.14      112.83     23.54 o 
  -2  14  -3     1541.89     1458.09     48.53 o 
   0  14  -3      131.97      148.21     20.48 o 
   2  14  -3      787.29      791.98    137.80 o 
   4  14  -3      148.01      134.85     41.69 o 
   6  14  -3      236.01      167.12     45.22 o 
  -3  15  -3      163.68      149.88     37.64 o 
  -1  15  -3     1463.68     1434.75     49.78 o 
   1  15  -3      628.11      557.79     59.29 o 
   3  15  -3      233.54      221.05     24.21 o 
   5  15  -3      252.07      202.17     55.80 o 
 -16   0  -2     1522.06     1505.61     81.31 o 
 -14   0  -2     2916.54     3071.27    120.92 o 
 -12   0  -2     3328.82     3304.56    155.38 o 
 -10   0  -2     7185.33     7223.59    221.04 o 
  -8   0  -2      263.63      217.67     44.71 o 
  -6   0  -2    22720.49    24571.36    341.24 o 
  -4   0  -2     4746.87     4710.75     84.05 o 
  -2   0  -2    97359.98    79669.59    761.36 o 
   8   0  -2     5475.77     5345.54     83.20 o 
  10   0  -2    17007.20    17048.99    216.21 o 
  12   0  -2    14702.73    14963.52    244.60 o 
 -17   1  -2      377.29      380.85     40.13 o 
 -15   1  -2      132.39      130.99     27.06 o 
 -13   1  -2      437.33      436.32     35.89 o 
 -11   1  -2     2077.81     2001.44     58.98 o 
  -9   1  -2     1147.36     1144.85     44.81 o 
  -7   1  -2      288.98      247.11     28.12 o 
  -5   1  -2      773.45      731.97     29.95 o 
  -3   1  -2     4204.11     3906.37    146.25 o 
   1   1  -2     2188.07     2367.62     32.15 o 
   3   1  -2     5047.29     5114.47     44.91 o 
   5   1  -2    10406.45     8984.71    108.51 o 
   7   1  -2     3832.48     3013.63     56.67 o 
   9   1  -2     8933.15     8634.58    138.56 o 
  11   1  -2     2459.37     2091.09     59.18 o 
  13   1  -2     2951.11     2639.16     78.60 o 
 -16   2  -2      461.87      459.20     39.53 o 
 -14   2  -2      422.48      462.84     43.84 o 
 -12   2  -2      453.85      497.82     42.68 o 
 -10   2  -2      604.29      562.00     45.34 o 
  -8   2  -2      163.65      162.23     24.28 o 
  -6   2  -2     1259.55     1266.28     38.87 o 
  -4   2  -2    10604.88    11640.60    103.98 o 
  -2   2  -2      259.64      365.45     19.79 o 
   0   2  -2    15660.04    17467.93    183.22 o 
   2   2  -2     6565.07     7126.61     57.10 o 
   4   2  -2     1434.47     1205.91     30.13 o 
   6   2  -2     3370.66     3017.61     52.78 o 
   8   2  -2     2483.92     1881.41     47.24 o 
  10   2  -2     1695.42     1370.30     47.31 o 
  12   2  -2     6919.26     7011.05    136.45 o 
 -17   3  -2      182.81      110.75     25.35 o 
 -15   3  -2      675.68      686.41     44.82 o 
 -13   3  -2      536.84      534.95     38.37 o 
 -11   3  -2     1806.57     1829.44     53.25 o 
  -9   3  -2     2193.79     2183.55     56.22 o 
  -7   3  -2      379.74      354.51     27.46 o 
  -5   3  -2      338.52      520.50     29.47 o 
  -3   3  -2    11343.11    13061.72    130.32 o 
  -1   3  -2    13891.28    15335.15    337.03 o 
   1   3  -2     3252.82     3335.93     55.47 o 
   3   3  -2      470.43      351.42     15.57 o 
   5   3  -2     3194.05     2655.59     38.67 o 
   7   3  -2     7207.08     6313.20     88.40 o 
   9   3  -2     7323.72     6592.45    113.29 o 
  11   3  -2     8453.45     8220.82    151.34 o 
  13   3  -2     1419.57     1431.49     56.76 o 
 -16   4  -2      106.70      102.69     27.26 o 
 -14   4  -2      128.62      180.92     31.25 o 
 -12   4  -2      186.69      185.52     31.82 o 
 -10   4  -2      210.08      244.20     29.35 o 
  -8   4  -2      715.02      827.60     39.64 o 
  -6   4  -2     1628.18     1586.68     41.88 o 
  -4   4  -2     5269.61     5853.99     67.27 o 
  -2   4  -2     3700.47     3376.65     64.26 o 
   0   4  -2     5648.17     5951.15     41.28 o 
   2   4  -2      273.07      214.54     18.37 o 
   4   4  -2      500.30      388.36     26.09 o 
   6   4  -2     5326.61     5064.51     85.37 o 
   8   4  -2     6441.82     6282.29    106.53 o 
  10   4  -2      971.63      947.74    132.12 o 
  12   4  -2     3062.01     2945.82     84.11 o 
 -15   5  -2     1373.17     1350.50     55.30 o 
 -13   5  -2     1885.14     1914.51     76.48 o 
 -11   5  -2     2439.33     2525.06     60.12 o 
  -9   5  -2     3466.25     3602.06     74.44 o 
  -7   5  -2     3055.19     3040.59     60.84 o 
  -5   5  -2      424.26      433.57     23.41 o 
  -3   5  -2    49834.21    55461.67    604.59 o 
  -1   5  -2     4707.65     4410.99     47.76 o 
   1   5  -2     1296.41      975.14     10.29 o 
   3   5  -2     2641.46     2439.48     27.14 o 
   5   5  -2     9781.01    10117.42     96.09 o 
   7   5  -2    16204.13    16484.18    224.68 o 
   9   5  -2     8854.52     8861.53    124.44 o 
  11   5  -2    14955.62    15757.43    252.92 o 
  13   5  -2     1497.49     1432.19     53.16 o 
 -16   6  -2      189.38      190.17     45.00 o 
 -14   6  -2       35.96       40.68     22.61 o 
 -12   6  -2      197.38      153.50     25.44 o 
 -10   6  -2      183.14      147.92     22.51 o 
  -8   6  -2       95.92       73.23     13.64 o 
  -6   6  -2      112.56      111.51     19.18 o 
  -4   6  -2    16077.33    18020.66    127.60 o 
  -2   6  -2     7144.51     8388.70     90.64 o 
   0   6  -2      169.78      161.42     14.21 o 
   2   6  -2      962.44      993.71     19.28 o 
   4   6  -2      374.90      332.00     14.27 o 
   6   6  -2     1276.43     1339.40     32.31 o 
   8   6  -2      242.43      257.31     21.82 o 
  10   6  -2      223.30      209.12     48.82 o 
  12   6  -2      927.79      952.51     43.43 o 
 -15   7  -2      363.79      347.42     43.53 o 
 -13   7  -2     1438.60     1533.13     53.48 o 
 -11   7  -2     3025.53     3012.45     85.03 o 
  -9   7  -2     1873.86     1811.71     36.54 o 
  -7   7  -2      529.75      469.35     29.06 o 
  -5   7  -2      565.66      521.60     19.23 o 
  -3   7  -2    13154.98    14308.55    193.82 o 
  -1   7  -2     4914.75     5080.42     83.52 o 
   1   7  -2     5785.47     5827.63     64.07 o 
   3   7  -2     5721.89     6079.43     65.51 o 
   5   7  -2     6164.64     6451.21    155.86 o 
   7   7  -2     3684.02     3737.22     85.62 o 
   9   7  -2     5763.34     5688.56    109.64 o 
  11   7  -2     2350.98     2498.14     65.83 o 
  13   7  -2     1580.41     1451.90     62.22 o 
 -14   8  -2      812.90      808.84     48.85 o 
 -12   8  -2      241.50      274.23     45.64 o 
 -10   8  -2      511.99      501.98     31.73 o 
  -8   8  -2     1395.72     1258.75     39.14 o 
  -6   8  -2     7054.65     7533.44     76.76 o 
  -4   8  -2    10489.73    10902.89    191.88 o 
  -2   8  -2     8677.05     8831.58     76.22 o 
   0   8  -2     3828.26     3837.93     38.19 o 
   2   8  -2     5546.72     5706.31     48.94 o 
   4   8  -2     6132.83     6084.35     56.13 o 
   6   8  -2     6416.33     6676.63     89.92 o 
   8   8  -2     5559.07     5703.94    116.36 o 
  10   8  -2     2285.79     2325.52     60.60 o 
  12   8  -2     3124.95     3203.42    101.62 o 
 -11   9  -2      220.75      198.89     28.63 o 
  -9   9  -2     1025.08      923.76     64.74 o 
  -7   9  -2     2570.01     2427.94     38.89 o 
  -5   9  -2      605.08      549.68     19.58 o 
  -3   9  -2      350.06      354.62     17.24 o 
  -1   9  -2       95.61       90.67     11.59 o 
   1   9  -2      205.48      183.21     17.89 o 
   3   9  -2        3.19       10.09      8.49 o 
   5   9  -2      146.86      164.47     29.65 o 
   7   9  -2      516.24      544.07     42.76 o 
   9   9  -2      602.99      572.25     30.42 o 
  11   9  -2      499.39      379.43     67.61 o 
 -12  10  -2      330.18      262.51     41.48 o 
 -10  10  -2      418.73      362.54     35.89 o 
  -8  10  -2      789.28      738.19     40.14 o 
  -6  10  -2      356.11      353.59     17.18 o 
  -4  10  -2      280.20      275.36     13.20 o 
  -2  10  -2     1354.84     1360.38     25.18 o 
   0  10  -2     2286.35     2291.25     34.03 o 
   2  10  -2      229.98      221.49     14.64 o 
   4  10  -2      662.92      617.67     20.61 o 
   6  10  -2      352.32      330.88     21.20 o 
   8  10  -2      654.76      555.38     27.96 o 
  10  10  -2     1858.61     1817.19     63.85 o 
  12  10  -2     1054.96      952.60     47.42 o 
 -11  11  -2       43.22       51.66     22.12 o 
  -9  11  -2      204.43      174.62     22.11 o 
  -7  11  -2       44.53       48.78     10.14 o 
  -5  11  -2      181.38      175.64     14.48 o 
  -3  11  -2     1310.56     1274.95     22.78 o 
  -1  11  -2       87.98       99.73     10.16 o 
   1  11  -2     1111.24     1104.44     30.02 o 
   3  11  -2      341.00      356.07     21.75 o 
   5  11  -2      690.14      650.09     20.71 o 
   7  11  -2      291.96      267.39     20.02 o 
   9  11  -2      289.11      255.94     23.35 o 
 -10  12  -2     2080.70     2067.82     48.49 o 
  -8  12  -2     1920.36     1936.70     82.88 o 
  -6  12  -2     1266.20     1355.01     40.58 o 
  -4  12  -2      637.35      677.80     19.35 o 
  -2  12  -2     2963.01     2981.53     48.98 o 
   0  12  -2     8509.36     9177.30    131.13 o 
   2  12  -2     3687.69     3844.79     72.59 o 
   4  12  -2     2597.47     2765.17     56.23 o 
   6  12  -2     1852.47     1984.70     45.17 o 
  -9  13  -2     1103.02     1121.02     87.57 o 
  -7  13  -2      587.39      593.23     72.20 o 
  -5  13  -2     2447.81     2482.46     40.93 o 
  -3  13  -2      974.65     1018.78     29.54 o 
  -1  13  -2     1717.51     1859.89     41.10 o 
   1  13  -2      557.67      608.77     20.10 o 
   3  13  -2     2432.54     2481.74     87.15 o 
   5  13  -2     2914.71     2996.71    111.82 o 
  -8  14  -2       35.20       29.25     23.13 o 
  -4  14  -2      373.16      231.22     76.50 o 
  -2  14  -2      402.51      376.99     29.54 o 
   0  14  -2       61.89       68.34     17.29 o 
   2  14  -2      279.16      242.89     22.95 o 
   4  14  -2      136.27      102.73     30.52 o 
  -3  15  -2     1291.20     1143.86     40.10 o 
  -1  15  -2       39.11       45.21     13.36 o 
   3  15  -2      870.19      890.30     37.08 o 
   5  15  -2     1123.00     1094.33     42.76 o 
 -17   1  -1      555.31      607.91     46.10 o 
 -15   1  -1      431.89      462.42     38.25 o 
 -13   1  -1     1001.37     1040.59     44.32 o 
 -11   1  -1     1285.49     1310.80     76.55 o 
  -9   1  -1     6142.64     6089.42     77.79 o 
  -7   1  -1     7405.11     7237.62    154.77 o 
  -5   1  -1     5789.85     5663.36     68.97 o 
  -3   1  -1       21.17       75.68     21.52 o 
  -1   1  -1     1320.18     1282.79     18.02 o 
   3   1  -1     2118.48     2540.13     36.61 o 
   5   1  -1    10223.20     9625.52    125.45 o 
   7   1  -1    11440.54    10939.06    119.74 o 
   9   1  -1     7715.07     7769.16     98.21 o 
  11   1  -1     2155.61     2196.40     46.93 o 
 -18   2  -1       53.16       77.61     28.82 o 
 -16   2  -1      117.34       81.96     24.98 o 
 -14   2  -1     1593.19     1624.90     58.69 o 
 -12   2  -1      692.40      730.14     46.02 o 
 -10   2  -1      384.62      366.69     33.72 o 
  -8   2  -1      168.71      191.59     23.62 o 
  -6   2  -1      605.62      549.02     28.45 o 
  -4   2  -1     2671.85     2862.66     41.32 o 
   0   2  -1      148.53      191.53      5.98 o 
   2   2  -1      905.01      921.51     33.99 o 
   4   2  -1      968.06      730.60     25.29 o 
   6   2  -1     2780.62     3487.30     60.88 o 
   8   2  -1     2038.26     2403.60     41.80 o 
  10   2  -1      750.61      777.52     35.98 o 
  12   2  -1     2186.30     2344.71     61.99 o 
 -17   3  -1       61.84       81.91     38.63 o 
 -15   3  -1      907.88      957.19     45.45 o 
 -13   3  -1     3289.05     3455.22     88.60 o 
 -11   3  -1     6511.19     6688.12    109.00 o 
  -9   3  -1     7610.92     7958.87    128.08 o 
  -7   3  -1     1505.65     1341.91     38.38 o 
  -5   3  -1     9098.60     9595.87     90.23 o 
  -3   3  -1    16606.53    18644.91    278.27 o 
  -1   3  -1   151935.25   104342.18    972.21 o 
   1   3  -1     6609.58     6913.38    135.48 o 
   3   3  -1    11318.96    11564.90     92.05 o 
   5   3  -1     6332.13     6272.24     85.91 o 
   7   3  -1      282.41      272.71     30.55 o 
   9   3  -1     6399.39     6485.08    107.16 o 
  11   3  -1     8159.71     8378.18    156.04 o 
 -16   4  -1     4732.53     4970.66     89.52 o 
 -14   4  -1     3174.60     3295.52     95.53 o 
 -12   4  -1     5952.24     6522.80    264.31 o 
 -10   4  -1     4434.81     4751.85     87.18 o 
  -8   4  -1     1808.84     1806.44     44.18 o 
  -6   4  -1      304.68      236.89     26.52 o 
  -4   4  -1    16118.20    16909.46    111.30 o 
  -2   4  -1   102752.45    78104.80    721.21 o 
   0   4  -1    14231.13    13951.73    145.41 o 
   2   4  -1     5521.63     5294.45     57.91 o 
   4   4  -1      886.48      685.80     17.76 o 
   6   4  -1     4307.27     3919.51     65.49 o 
   8   4  -1     3370.89     3404.57     68.80 o 
  10   4  -1    12158.67    12630.11    216.67 o 
  12   4  -1     2744.13     2809.44     75.93 o 
 -17   5  -1     1375.73     1295.63     76.54 o 
 -15   5  -1       96.12       97.39     24.48 o 
 -13   5  -1      491.89      469.72     35.13 o 
 -11   5  -1       81.43       94.06     18.30 o 
  -9   5  -1      784.19      922.48     38.26 o 
  -7   5  -1     2330.32     2397.42     37.09 o 
  -5   5  -1     9134.41     9530.11     85.41 o 
  -3   5  -1     1815.71     1635.41     27.74 o 
  -1   5  -1     2033.76     1788.35     28.37 o 
   1   5  -1       76.18       46.74      8.57 o 
   3   5  -1     3008.40     2865.12     33.34 o 
   5   5  -1     1478.29     1363.77     26.22 o 
   7   5  -1     2680.84     2817.82     63.90 o 
   9   5  -1      681.69      702.77     37.83 o 
  11   5  -1      840.90      880.85     44.63 o 
 -16   6  -1      950.52      946.15     49.20 o 
 -14   6  -1      747.04      685.19     44.11 o 
 -12   6  -1      403.22      401.96     39.05 o 
 -10   6  -1      484.53      483.81     48.27 o 
  -8   6  -1      296.70      256.80     23.15 o 
  -6   6  -1      956.23     1327.06     28.47 o 
  -4   6  -1     5341.52     5115.57     51.71 o 
  -2   6  -1    16465.59    18022.41    120.51 o 
   0   6  -1     6477.10     6541.79     66.88 o 
   2   6  -1     3261.68     3199.67     36.48 o 
   4   6  -1      403.99      296.31     19.12 o 
   6   6  -1     1240.68      930.38     35.84 o 
   8   6  -1     1270.34     1113.39     41.36 o 
  10   6  -1     2146.99     1928.27     63.35 o 
  12   6  -1     1477.72     1288.96     49.48 o 
 -15   7  -1      127.54      151.96     32.31 o 
 -13   7  -1       96.03       72.67     34.51 o 
 -11   7  -1       70.17       22.96     21.32 o 
  -9   7  -1      137.27      109.96     16.31 o 
  -7   7  -1      176.51      178.65     18.76 o 
  -5   7  -1       19.10       41.82     11.03 o 
  -3   7  -1     5384.24     6183.92     53.18 o 
  -1   7  -1     3483.13     3950.59     52.61 o 
   1   7  -1     2777.66     2864.88     38.91 o 
   3   7  -1      184.73      190.30     17.43 o 
   5   7  -1      128.72      119.83     15.43 o 
   7   7  -1     1067.49     1044.84     61.14 o 
   9   7  -1      220.75      194.94     24.21 o 
  11   7  -1      966.31      902.32     42.37 o 
 -14   8  -1      822.72      856.27     84.31 o 
 -12   8  -1      945.24     1115.77     58.60 o 
 -10   8  -1     1002.55     1034.14     29.75 o 
  -8   8  -1     3406.67     3581.90     48.23 o 
  -6   8  -1     3002.46     3085.79     46.25 o 
  -4   8  -1     3265.28     3418.49     42.85 o 
  -2   8  -1     8040.40     8607.80     58.50 o 
   0   8  -1     2048.00     1963.21     43.87 o 
   2   8  -1     6180.73     6480.42     65.80 o 
   4   8  -1     2515.95     2433.15     62.10 o 
   6   8  -1     5041.78     5345.97    102.98 o 
   8   8  -1     2025.03     2239.50     65.00 o 
  10   8  -1     1342.26     1490.69     49.94 o 
  12   8  -1     3197.32     3148.05     99.48 o 
 -15   9  -1      371.33      349.26     43.60 o 
 -13   9  -1     1113.06     1160.79     61.36 o 
 -11   9  -1     1596.73     1720.82     55.56 o 
  -9   9  -1     5504.83     5661.02     93.07 o 
  -7   9  -1     3345.27     3681.28     41.81 o 
  -5   9  -1     1053.02     1124.13     24.69 o 
  -3   9  -1     3862.79     4156.10     47.33 o 
  -1   9  -1     2597.14     2619.77     41.23 o 
   1   9  -1    12680.18    13738.00    148.22 o 
   3   9  -1     2238.28     2157.11     38.33 o 
   5   9  -1     4727.94     5046.05    124.90 o 
   7   9  -1     4818.90     5246.17     98.28 o 
   9   9  -1     3291.83     3535.86     70.90 o 
  11   9  -1     2431.95     2475.82     83.70 o 
 -14  10  -1      181.28      123.87     26.76 o 
 -12  10  -1       51.63       30.71     20.35 o 
 -10  10  -1       42.79       45.93     18.85 o 
  -8  10  -1       34.20       21.53     11.58 o 
  -6  10  -1       95.54       88.03     11.26 o 
  -4  10  -1      151.22      172.36     17.07 o 
  -2  10  -1      867.74      934.55     20.90 o 
   0  10  -1      110.47       91.41     14.26 o 
   2  10  -1      296.33      303.40     18.99 o 
   4  10  -1      610.01      559.62     22.14 o 
   6  10  -1      315.69      304.07     25.28 o 
   8  10  -1      190.21      197.38     25.14 o 
  10  10  -1        7.99       21.41     14.89 o 
 -13  11  -1      768.29      746.88     48.62 o 
 -11  11  -1      776.64      777.71     36.19 o 
  -9  11  -1     2431.44     2352.57     95.20 o 
  -7  11  -1     2764.55     2771.19     54.90 o 
  -5  11  -1      872.86      903.32     25.54 o 
  -3  11  -1      933.56      902.94     20.72 o 
  -1  11  -1     2986.05     3063.85     50.25 o 
   1  11  -1      578.69      555.30     19.96 o 
   3  11  -1     1276.86     1269.46     57.66 o 
   5  11  -1     2554.83     2456.74     40.30 o 
   7  11  -1     3256.28     3335.49     99.50 o 
   9  11  -1     1444.94     1343.41     58.19 o 
 -12  12  -1      118.41      135.85     20.39 o 
 -10  12  -1       51.85       74.33     34.64 o 
  -8  12  -1       28.80       32.70     13.03 o 
  -6  12  -1     1898.17     1870.19     38.46 o 
  -4  12  -1       86.89      100.95      9.95 o 
  -2  12  -1     2135.43     2178.29     39.58 o 
   0  12  -1        9.80       10.33     10.35 o 
   2  12  -1        9.12       12.94     10.12 o 
   4  12  -1      296.65      307.04     22.03 o 
   6  12  -1      751.22      782.50     32.62 o 
   8  12  -1      238.23      224.19     22.35 o 
  -9  13  -1       49.08       52.49     12.63 o 
  -7  13  -1      525.99      493.17     23.29 o 
  -5  13  -1      138.37       91.01     15.60 o 
  -3  13  -1       11.94       20.56     10.13 o 
  -1  13  -1     1390.83     1442.44     38.35 o 
   1  13  -1      123.55      113.41     12.72 o 
   3  13  -1      165.69      135.65     38.17 o 
  -8  14  -1       70.64       73.93     19.15 o 
  -6  14  -1      336.61      323.06     26.87 o 
  -4  14  -1      802.55      900.49     37.88 o 
  -2  14  -1      540.43      548.69     37.53 o 
   0  14  -1      944.61     1082.15     93.49 o 
   2  14  -1      647.69      706.40     82.79 o 
 -18   0   0      713.70      628.28     57.97 o 
 -14   0   0     6611.26     5875.70    178.84 o 
 -12   0   0    16897.77    15353.05    227.63 o 
 -10   0   0    18055.65    16016.09    270.54 o 
  -8   0   0     4335.36     3830.14     84.21 o 
  -6   0   0      299.72      255.22     27.16 o 
  -4   0   0    11732.11    11308.61    142.20 o 
   4   0   0    11789.41    11696.57    138.31 o 
   6   0   0      323.59      318.76     66.31 o 
   8   0   0     4366.75     4046.35     85.30 o 
  10   0   0    18108.61    17916.87    284.12 o 
  12   0   0    16947.09    14374.73    207.68 o 
 -17   1   0      271.13      211.85     31.09 o 
 -15   1   0     4169.82     4344.63    117.56 o 
 -13   1   0      439.39      326.65     34.21 o 
 -11   1   0     3406.35     3423.78     97.70 o 
  -9   1   0     3113.13     3128.87     55.47 o 
  -7   1   0     3007.05     2707.91     45.01 o 
  -5   1   0     7990.64     7504.91     73.18 o 
  -3   1   0    18904.24    19416.74    207.04 o 
   3   1   0    18915.77    19694.90    215.62 o 
   5   1   0     8008.98     7603.92    112.30 o 
   7   1   0     3027.31     2800.18     59.19 o 
   9   1   0     3133.69     3195.49     53.76 o 
  11   1   0     3425.54     3512.40     62.81 o 
 -18   2   0      525.48      582.02     40.97 o 
 -16   2   0      644.85      658.16     45.56 o 
 -14   2   0     1651.19     1718.20     76.06 o 
 -12   2   0     1929.11     1888.29     58.14 o 
 -10   2   0     1769.49     1808.51     50.23 o 
  -8   2   0      707.60      645.25     28.39 o 
  -6   2   0     2989.14     3215.46     49.46 o 
  -2   2   0     2266.07     2113.29     44.13 o 
   2   2   0     2250.78     2028.47     38.78 o 
   4   2   0    17545.90    18571.40    458.65 o 
   6   2   0     2936.21     3162.34     42.29 o 
   8   2   0      665.43      588.07     24.08 o 
  10   2   0     1737.04     1738.07     42.37 o 
  12   2   0     1904.17     1768.78     46.32 o 
 -17   3   0      236.82      208.82     32.33 o 
 -15   3   0     2396.68     2396.79     74.96 o 
 -13   3   0      586.18      582.57     79.97 o 
 -11   3   0     1104.74     1101.15     45.03 o 
  -9   3   0     1299.32     1199.48     40.03 o 
  -7   3   0     3213.00     2790.73     84.24 o 
  -5   3   0      428.00      349.90     18.19 o 
  -3   3   0     9147.85     8448.53    153.92 o 
  -1   3   0     3068.08     3636.75     95.85 o 
   1   3   0     3055.68     3615.17     38.52 o 
   3   3   0     9140.91     8479.73    106.64 o 
   5   3   0      400.36      313.67     22.38 o 
   7   3   0     3187.26     2776.61     46.81 o 
   9   3   0     1271.24     1143.77     31.76 o 
  11   3   0     1089.48      954.42     37.49 o 
 -18   4   0      232.41      276.51     33.65 o 
 -16   4   0      107.33       89.29     23.13 o 
 -14   4   0      779.84      783.63     40.95 o 
 -12   4   0      106.71       77.41     25.47 o 
 -10   4   0      447.95      450.90     29.73 o 
  -8   4   0     4300.56     4122.08     53.57 o 
  -6   4   0     7085.81     6933.29     75.72 o 
  -4   4   0     3744.68     3324.67     40.74 o 
  -2   4   0     9048.60     9505.68     79.17 o 
   0   4   0      330.10      457.71     12.66 o 
   2   4   0     9045.18     9540.41     94.41 o 
   4   4   0     3741.23     3357.04     59.95 o 
   6   4   0     7089.92     6806.81    100.91 o 
   8   4   0     4310.69     4117.83     83.57 o 
  10   4   0      451.16      441.11     33.48 o 
  12   4   0      106.84       80.06     21.14 o 
 -17   5   0     1984.13     2039.66     64.46 o 
 -15   5   0      957.62      927.82     42.15 o 
 -13   5   0     3304.90     3452.73     84.79 o 
 -11   5   0     2979.72     3131.29     49.98 o 
  -9   5   0     3928.13     4124.69     57.26 o 
  -7   5   0    17693.60    19003.14    232.47 o 
  -5   5   0     5816.30     5949.55     51.20 o 
  -3   5   0    15598.68    17283.10    129.57 o 
  -1   5   0     1849.59     1654.72     23.37 o 
   1   5   0     1850.55     1659.99     23.99 o 
   3   5   0    15608.64    16800.53    126.90 o 
   5   5   0     5834.84     5872.44     89.66 o 
   7   5   0    17720.99    18813.25    232.38 o 
   9   5   0     3918.84     4229.01     98.19 o 
  11   5   0     2965.63     3074.98     80.18 o 
 -16   6   0      110.12      115.18     22.55 o 
 -14   6   0      118.02      126.86     28.53 o 
 -12   6   0      456.77      449.89     36.46 o 
 -10   6   0      329.71      308.94     30.51 o 
  -8   6   0      847.53      864.03     33.88 o 
  -6   6   0       26.96       46.75     13.24 o 
  -4   6   0     2244.25     2690.50     33.02 o 
  -2   6   0     6222.52     6728.15     69.27 o 
   0   6   0       17.88       33.84      7.62 o 
   2   6   0     6225.11     6722.55     62.90 o 
   4   6   0     2242.02     2629.51     59.69 o 
   6   6   0       27.51       24.53     20.41 o 
   8   6   0      845.91      843.61     46.37 o 
  10   6   0      324.27      272.09     31.73 o 
 -17   7   0       63.27       30.14     19.39 o 
 -15   7   0     1522.26     1648.75     59.89 o 
 -13   7   0      365.94      351.99     30.48 o 
 -11   7   0     3052.93     3016.28     67.17 o 
  -9   7   0     2291.47     2251.67     41.06 o 
  -7   7   0     4078.56     4072.22     52.72 o 
  -5   7   0     1253.53     1186.21     23.09 o 
  -3   7   0     5717.98     6155.54     65.99 o 
  -1   7   0     5446.67     5631.60    112.82 o 
   1   7   0     5447.54     5695.97     64.12 o 
   3   7   0     5722.84     6116.09     77.41 o 
   5   7   0     1268.65     1169.93     40.50 o 
   7   7   0     4113.08     4225.87     94.54 o 
   9   7   0     2322.18     2366.43     68.84 o 
  11   7   0     3073.75     2912.68     74.87 o 
 -16   8   0      274.61      243.77     33.37 o 
 -14   8   0      715.52      756.23     47.69 o 
 -12   8   0     2052.09     2149.09    130.18 o 
 -10   8   0     1130.11     1204.18     31.07 o 
  -8   8   0     3982.29     3964.05     56.39 o 
  -6   8   0     3237.07     3007.76     42.37 o 
  -4   8   0     3705.99     3484.63     35.98 o 
  -2   8   0     5095.32     4966.34     63.52 o 
   0   8   0    29429.90    30800.83    204.69 o 
   2   8   0     5089.97     4886.92     57.85 o 
   4   8   0     3714.33     3508.38     69.71 o 
   6   8   0     3264.55     3010.72     75.54 o 
   8   8   0     4013.59     3926.73     90.18 o 
  10   8   0     1145.73     1154.29     48.91 o 
 -15   9   0       85.39       67.20     19.98 o 
 -13   9   0      167.82      182.77     25.07 o 
 -11   9   0      404.65      332.57     26.83 o 
  -9   9   0      646.94      542.66     21.42 o 
  -7   9   0      429.39      360.36     18.78 o 
  -5   9   0      717.98      741.65     23.32 o 
  -3   9   0       75.05      122.74     16.46 o 
  -1   9   0      179.96      176.89     27.20 o 
   1   9   0      181.47      172.08     22.75 o 
   3   9   0       75.03      112.49     18.00 o 
   5   9   0      707.79      733.23     50.74 o 
   7   9   0      417.99      353.92     29.28 o 
   9   9   0      639.35      574.59     36.21 o 
 -14  10   0      964.07      866.73     44.55 o 
 -12  10   0     1125.37      976.98     41.06 o 
 -10  10   0      652.44      606.60     32.07 o 
  -8  10   0      536.24      486.06     33.14 o 
  -6  10   0      381.46      332.78     17.17 o 
  -4  10   0      257.23      208.42     15.43 o 
  -2  10   0      223.19      168.46     14.15 o 
   0  10   0     9651.85    10199.25    129.15 o 
   2  10   0      211.36      153.03     32.52 o 
   4  10   0      230.90      187.30     49.09 o 
   6  10   0      351.57      301.57     33.40 o 
  10  10   0      629.62      600.80     39.87 o 
 -13  11   0      183.95      165.81     27.19 o 
 -11  11   0       64.24       64.25     23.40 o 
  -9  11   0      107.41      109.17     15.75 o 
  -7  11   0      244.73      244.78     17.49 o 
  -5  11   0      473.21      452.97     16.61 o 
  -3  11   0      529.65      464.65     20.73 o 
  -1  11   0      821.35      780.89     22.61 o 
   1  11   0      817.18      763.37     26.98 o 
   3  11   0      523.53      440.82     30.68 o 
   5  11   0      467.24      481.02     37.06 o 
   7  11   0      240.29      238.36     25.47 o 
   9  11   0      104.47       94.48     20.48 o 
 -12  12   0     1099.30     1183.91     66.04 o 
 -10  12   0     1378.37     1481.32     38.55 o 
  -8  12   0     2198.27     2302.98     34.75 o 
  -6  12   0     1497.84     1649.68     38.30 o 
  -4  12   0     1696.71     1847.14     42.47 o 
  -2  12   0     5884.47     6254.34    114.16 o 
   0  12   0     4867.04     5129.78     96.06 o 
   2  12   0     5900.65     6548.16    119.45 o 
   4  12   0     1710.66     1885.59     65.90 o 
   6  12   0     1508.35     1605.80     65.40 o 
   8  12   0     2205.01     2234.38     62.47 o 
 -11  13   0      530.72      558.73     37.31 o 
  -9  13   0     1167.30     1147.33     33.24 o 
  -7  13   0     2573.69     2732.37     50.88 o 
  -5  13   0     2256.39     2423.11     57.59 o 
  -3  13   0     1184.29     1267.87     30.06 o 
  -1  13   0     1680.80     1775.87     72.76 o 
   1  13   0     1678.08     1845.24     49.40 o 
   3  13   0     1186.05     1247.84     53.57 o 
  -6  14   0      127.18       97.70     14.48 o 
  -4  14   0      143.57      140.27     20.25 o 
  -2  14   0      118.29      109.64     34.57 o 
   0  14   0        1.55        4.25      6.12 o 
 -19   1   1     1655.84     1510.60    123.96 o 
 -17   1   1       76.23       42.37     25.76 o 
 -15   1   1      957.06      982.89     42.93 o 
 -11   1   1     2168.14     2104.84     61.85 o 
  -9   1   1     7700.63     7726.30    100.15 o 
  -7   1   1    11415.13    10781.62     96.29 o 
  -5   1   1    10212.07     9544.27    119.91 o 
  -3   1   1     2135.29     2462.69     44.52 o 
   1   1   1     1310.53     1316.21     22.78 o 
   3   1   1       24.86       45.10     20.99 o 
   5   1   1     5815.36     5832.31     63.14 o 
   7   1   1     7440.68     7341.99    109.09 o 
   9   1   1     6166.41     6414.62    149.58 o 
  11   1   1     1271.99     1303.77     40.90 o 
 -18   2   1      184.83      232.21     32.21 o 
 -16   2   1     3493.61     3327.64     92.89 o 
 -14   2   1     1725.13     1870.82     53.29 o 
 -12   2   1     2194.07     2331.21     58.07 o 
 -10   2   1      764.77      739.57     39.27 o 
  -8   2   1     2039.01     2347.99     48.55 o 
  -6   2   1     2774.67     3452.38     35.90 o 
  -4   2   1      979.24      782.07     18.80 o 
  -2   2   1      921.98      924.31     23.81 o 
   0   2   1      158.92      187.23     14.58 o 
   4   2   1     2696.48     2915.70     39.38 o 
   6   2   1      621.69      579.73     45.78 o 
   8   2   1      173.52      192.84     19.02 o 
  10   2   1      365.90      350.00     34.70 o 
 -19   3   1     1195.39     1198.09     79.06 o 
 -17   3   1      107.04       73.60     32.38 o 
 -15   3   1     1677.14     1835.52     60.53 o 
 -13   3   1     5138.79     5483.46     85.81 o 
 -11   3   1     8147.59     8202.99     97.49 o 
  -9   3   1     6398.99     6554.95     78.30 o 
  -7   3   1      290.43      282.00     18.48 o 
  -5   3   1     6327.99     6508.63     52.27 o 
  -3   3   1    11296.00    11916.52    202.88 o 
  -1   3   1     6570.91     6875.31     56.65 o 
   3   3   1    16557.38    18548.49    146.74 o 
   5   3   1     9075.04     9592.69     87.07 o 
   7   3   1     1483.29     1304.79     33.52 o 
   9   3   1     7615.73     7880.21    112.89 o 
  11   3   1     6523.25     6500.89    160.20 o 
 -18   4   1      856.62      803.69     62.21 o 
 -16   4   1     1918.39     2165.32     68.22 o 
 -14   4   1     5151.41     5409.27    117.04 o 
 -12   4   1     2717.86     2751.13     55.80 o 
 -10   4   1    12129.30    12862.63    130.42 o 
  -8   4   1     3357.62     3482.49     43.05 o 
  -6   4   1     4302.62     3879.83     47.27 o 
  -4   4   1      890.69      666.06     32.28 o 
  -2   4   1     5508.64     5291.66    175.12 o 
   0   4   1    14177.67    13949.41    107.53 o 
   6   4   1      270.87      215.78     20.13 o 
   8   4   1     1805.04     1890.67     39.10 o 
  10   4   1     4447.64     4700.13     79.88 o 
 -17   5   1      168.59      109.70     23.07 o 
 -15   5   1      234.91      246.64     29.16 o 
 -13   5   1      437.97      444.14     31.92 o 
 -11   5   1      842.11      891.74     29.22 o 
  -9   5   1      682.20      664.46     31.70 o 
  -7   5   1     2683.59     2719.63     38.66 o 
  -5   5   1     1480.36     1370.13     27.61 o 
  -3   5   1     3010.92     2865.84     33.62 o 
  -1   5   1       75.63       48.65      6.36 o 
   1   5   1     2031.50     1731.62     25.29 o 
   3   5   1     1810.47     1626.93     46.06 o 
   5   5   1     9129.63     9266.49    154.00 o 
   7   5   1     2328.00     2328.36     61.37 o 
   9   5   1      783.04      878.73     46.49 o 
  11   5   1       81.34       82.31     22.07 o 
 -18   6   1      339.70      400.54     44.03 o 
 -16   6   1      902.19      910.94     60.16 o 
 -14   6   1      497.98      446.81     36.43 o 
 -12   6   1     1490.46     1348.09     43.28 o 
 -10   6   1     2176.49     1991.76     40.01 o 
  -8   6   1     1307.33     1167.98     28.89 o 
  -6   6   1     1271.71      973.77     22.14 o 
  -4   6   1      424.77      328.61     15.82 o 
  -2   6   1     3278.99     3281.06     36.26 o 
   0   6   1     6523.60     6578.62     85.02 o 
   2   6   1    16519.07    17463.69    198.95 o 
   4   6   1     5376.32     5047.87     97.47 o 
   6   6   1      938.90     1302.98     49.46 o 
   8   6   1      279.86      376.18     36.19 o 
  10   6   1      474.65      460.17     36.87 o 
 -17   7   1      746.71      794.89     58.45 o 
 -15   7   1      217.53      172.43     27.08 o 
 -13   7   1      892.32      826.64     37.94 o 
 -11   7   1      970.84      897.16     43.68 o 
  -9   7   1      233.89      226.26     18.87 o 
  -7   7   1     1089.61     1024.11     25.75 o 
  -5   7   1      138.57      128.16     15.95 o 
  -3   7   1      198.92      199.67     13.70 o 
  -1   7   1     2797.05     2909.03     64.32 o 
   1   7   1     3504.30     3992.77     51.01 o 
   3   7   1     5379.95     6240.57    103.26 o 
   5   7   1       15.59       30.05     25.26 o 
   7   7   1      170.91      176.63     28.06 o 
   9   7   1      136.06      106.93     21.68 o 
 -16   8   1     1509.12     1681.43     54.15 o 
 -14   8   1      121.89      160.84     25.76 o 
 -12   8   1     3189.31     3367.04     79.70 o 
 -10   8   1     1340.83     1472.60     32.23 o 
  -8   8   1     2016.86     2173.60     39.01 o 
  -6   8   1     5022.38     5293.58     64.25 o 
  -4   8   1     2495.55     2361.27     34.89 o 
  -2   8   1     6160.91     6467.50     64.10 o 
   0   8   1     2032.68     1900.78     42.40 o 
   2   8   1     8046.25     8567.84    116.08 o 
   4   8   1     3264.84     3491.87     85.37 o 
   6   8   1     2994.49     3044.27     85.11 o 
   8   8   1     3397.04     3597.99     86.47 o 
 -15   9   1       32.35       14.24     19.25 o 
 -13   9   1     4094.60     4634.56    100.02 o 
 -11   9   1     2420.63     2492.59     73.18 o 
  -9   9   1     3278.54     3486.29     42.41 o 
  -7   9   1     4798.28     5090.91     57.93 o 
  -5   9   1     4694.65     5135.65    115.27 o 
  -3   9   1     2208.38     2156.23     36.79 o 
  -1   9   1    12663.04    13925.13    366.01 o 
   1   9   1     2593.59     2676.67     42.83 o 
   3   9   1     3864.71     4276.64     96.80 o 
   5   9   1     1048.40     1053.60     47.38 o 
   7   9   1     3350.19     3539.89     76.21 o 
   9   9   1     5510.34     5371.79    157.96 o 
 -14  10   1       50.76       67.72     15.62 o 
 -12  10   1        6.69       16.65     19.28 o 
 -10  10   1        7.84       14.93     13.31 o 
  -8  10   1      189.84      183.32     14.76 o 
  -6  10   1      316.59      298.39     17.45 o 
  -4  10   1      612.07      579.46     24.90 o 
  -2  10   1      297.54      311.76     15.87 o 
   0  10   1      110.76       78.44     28.86 o 
   2  10   1      867.78     1037.76    136.22 o 
   4  10   1      150.97      149.16     30.12 o 
   6  10   1       95.63       87.70     21.21 o 
   8  10   1       34.77       39.09     24.46 o 
 -13  11   1     1020.73     1069.00     52.52 o 
 -11  11   1      928.30      937.21     33.69 o 
  -9  11   1     1446.44     1398.32     42.16 o 
  -7  11   1     3260.33     3332.89     98.03 o 
  -5  11   1     2574.28     2646.09     88.80 o 
  -3  11   1     1299.11     1240.58     24.73 o 
  -1  11   1      581.07      577.06     41.20 o 
   1  11   1     2976.41     3043.91     39.73 o 
   3  11   1      919.84      876.42     43.43 o 
   5  11   1      872.92      874.80     43.02 o 
   7  11   1     2781.05     2542.01     85.75 o 
 -12  12   1      120.69      131.87     18.14 o 
 -10  12   1      150.79      167.40     24.22 o 
  -8  12   1      244.88      244.31     15.68 o 
  -6  12   1      751.18      750.69     19.74 o 
  -4  12   1      292.06      282.00     21.14 o 
  -2  12   1        9.65       20.87     11.17 o 
   0  12   1        8.93        8.56      9.67 o 
   2  12   1     2139.28     2278.91     80.12 o 
   4  12   1       89.73       88.83     19.75 o 
   6  12   1     1908.74     1725.55     68.12 o 
 -11  13   1      401.09      329.63     26.06 o 
  -9  13   1        4.92       25.19     15.76 o 
  -7  13   1      211.73      227.99     16.08 o 
  -5  13   1      493.77      507.26     18.65 o 
  -3  13   1      165.99      165.93     16.62 o 
  -1  13   1      119.40      137.81     18.13 o 
   1  13   1     1388.20     1430.18     63.39 o 
   3  13   1       11.93       34.30     23.47 o 
 -10  14   1       12.08       22.74     20.08 o 
  -8  14   1      381.67      392.79     31.73 o 
  -6  14   1      530.86      639.69     34.93 o 
  -2  14   1      652.38      756.92     67.49 o 
 -20   0   2      469.87      456.64     92.61 o 
 -18   0   2     1631.13     1590.40     83.14 o 
 -16   0   2      616.25      615.85     50.12 o 
 -14   0   2    23032.81    24741.62    223.66 o 
 -12   0   2    14620.76    15076.70    254.28 o 
 -10   0   2    16915.53    16993.17    219.30 o 
  -8   0   2     5397.54     5256.07     85.08 o 
  -6   0   2     1430.13     1063.13     45.45 o 
  -4   0   2    59193.96    48165.72    492.71 o 
  -2   0   2    60103.95    40907.23    411.15 o 
   2   0   2    97402.78    79588.45    806.60 o 
   4   0   2     4709.89     4874.64     81.12 o 
   6   0   2    22723.79    25552.32    346.77 o 
   8   0   2      252.98      170.10     25.68 o 
  10   0   2     7210.21     7645.42    160.92 o 
 -19   1   2      268.02      257.70     42.44 o 
 -17   1   2     1145.04     1067.25     59.69 o 
 -15   1   2      712.12      602.69     44.92 o 
 -13   1   2     2927.02     2726.87     64.75 o 
 -11   1   2     2430.01     2058.95     46.45 o 
  -9   1   2     8899.42     8683.14    149.09 o 
  -7   1   2     3791.96     2989.64     72.05 o 
  -5   1   2    10368.78     9290.93     80.45 o 
  -3   1   2     5015.71     5177.05     44.92 o 
  -1   1   2     2172.57     2440.31     25.12 o 
   1   1   2    18899.77    21734.52    247.19 o 
   3   1   2     4195.31     4090.04     73.48 o 
   5   1   2      765.86      786.06     35.87 o 
   7   1   2      289.43      244.11     19.52 o 
   9   1   2     1155.48     1073.94     46.07 o 
 -20   2   2      756.08      760.02     55.10 o 
 -18   2   2      688.75      691.47     42.51 o 
 -16   2   2      568.97      537.98     43.65 o 
 -14   2   2     2281.52     2205.68     51.91 o 
 -12   2   2     6946.82     6750.41    133.40 o 
 -10   2   2     1758.66     1442.93     30.40 o 
  -8   2   2     2554.25     1980.02     57.33 o 
  -6   2   2     3453.63     3137.72     33.76 o 
  -4   2   2     1502.76     1196.86     21.28 o 
  -2   2   2     6620.21     6957.90     88.06 o 
   0   2   2    15696.72    16651.61    200.41 o 
   2   2   2      265.59      352.75     17.76 o 
   4   2   2    10632.70    11677.65    100.49 o 
   6   2   2     1256.30     1254.80     42.83 o 
   8   2   2      145.26      142.59     18.84 o 
  10   2   2      590.98      566.08     39.08 o 
 -19   3   2     1178.40     1267.88     50.23 o 
 -17   3   2     1324.56     1274.92     97.39 o 
 -15   3   2      393.17      346.24     34.57 o 
 -13   3   2     1466.31     1529.29     37.65 o 
 -11   3   2     8486.80     7905.74    109.31 o 
  -9   3   2     7372.90     6673.18     76.23 o 
  -7   3   2     7254.30     6351.15     61.35 o 
  -5   3   2     3237.44     2492.30     90.36 o 
  -3   3   2      508.28      398.21     16.27 o 
  -1   3   2     3300.59     3185.82     57.32 o 
   1   3   2    13942.79    15701.38    239.35 o 
   3   3   2    11354.46    13011.84    111.33 o 
   5   3   2      312.94      473.35     40.06 o 
   7   3   2      361.64      372.11     30.04 o 
   9   3   2     2198.76     2289.69     50.29 o 
 -18   4   2      418.48      384.31     35.10 o 
 -16   4   2      185.66      180.01     26.83 o 
 -14   4   2      340.87      296.12     26.28 o 
 -12   4   2     3051.13     2883.61     50.34 o 
 -10   4   2      955.10      897.92     26.56 o 
  -8   4   2     6425.21     6287.93     70.97 o 
  -6   4   2     5313.62     5069.14     53.73 o 
  -4   4   2      492.59      403.49     14.15 o 
  -2   4   2      259.09      231.92      5.59 o 
   0   4   2     5626.16     5771.65     87.12 o 
   2   4   2     3683.26     3445.17     40.76 o 
   4   4   2     5272.72     5807.46     64.65 o 
   6   4   2     1629.56     1617.72     91.60 o 
   8   4   2      712.96      814.49     32.92 o 
  10   4   2      206.16      210.67     24.65 o 
 -19   5   2     1123.07     1089.74     66.91 o 
 -17   5   2     1192.11     1212.10     49.41 o 
 -15   5   2      990.83     1099.95     46.34 o 
 -13   5   2     1525.03     1430.03     44.62 o 
 -11   5   2    14943.35    16251.70    153.69 o 
  -9   5   2     8841.57     9389.41     73.04 o 
  -7   5   2    16164.97    17202.70    138.35 o 
  -5   5   2     9734.16    10128.42    113.86 o 
  -3   5   2     2595.69     2443.20     58.24 o 
  -1   5   2     1248.54      988.48     34.83 o 
   1   5   2     4654.14     4417.34     78.32 o 
   5   5   2      391.25      439.59     21.41 o 
   7   5   2     3047.07     3077.32     54.71 o 
   9   5   2     3458.67     3642.58     82.70 o 
 -18   6   2       15.94       31.82     34.30 o 
 -14   6   2       43.67       81.50     30.39 o 
 -12   6   2      929.88      986.59     36.41 o 
 -10   6   2      228.66      190.34     16.42 o 
  -8   6   2      242.98      261.99     18.34 o 
  -6   6   2     1271.82     1341.45     42.09 o 
  -4   6   2      365.85      358.81     17.43 o 
  -2   6   2      951.05      990.25     15.28 o 
   0   6   2      162.70      132.70     21.02 o 
   2   6   2     7132.32     8381.50    141.09 o 
   4   6   2    16081.94    17276.60    225.59 o 
   6   6   2      107.14       79.53     25.13 o 
   8   6   2       93.79       48.01     23.80 o 
 -17   7   2      839.07      856.88     43.94 o 
 -15   7   2      103.67      124.40     25.19 o 
 -13   7   2     1563.02     1670.36     52.77 o 
 -11   7   2     2328.21     2344.02     72.40 o 
  -9   7   2     5738.13     5976.40     69.70 o 
  -7   7   2     3672.16     3834.07     50.90 o 
  -5   7   2     6179.27     6353.68    116.93 o 
  -3   7   2     5748.13     6096.06     71.91 o 
  -1   7   2     5797.85     5959.60     65.20 o 
   1   7   2     4908.56     5168.85     93.70 o 
   3   7   2    13168.38    14391.81    196.55 o 
   5   7   2      591.04      563.27     40.41 o 
   7   7   2      563.52      508.82     42.34 o 
   9   7   2     1901.64     1722.89     60.61 o 
 -16   8   2      102.13       75.08     18.55 o 
 -14   8   2     1464.23     1485.04     69.67 o 
 -12   8   2     3108.66     3077.10     74.23 o 
 -10   8   2     2255.78     2328.49     39.73 o 
  -8   8   2     5539.90     5835.52     81.54 o 
  -6   8   2     6417.13     6730.44     85.54 o 
  -4   8   2     6146.06     5929.42    200.93 o 
  -2   8   2     5556.58     5680.97     47.22 o 
   0   8   2     3831.61     3841.45     77.43 o 
   2   8   2     8692.37     8668.49    124.69 o 
   4   8   2    10509.05    11086.68    195.35 o 
   6   8   2     7091.10     7639.38    144.42 o 
   8   8   2     1422.91     1230.43     52.81 o 
 -17   9   2      181.10      160.93     28.44 o 
 -15   9   2      424.34      387.70     33.36 o 
 -13   9   2      279.98      237.77     34.85 o 
 -11   9   2      508.62      474.59     28.90 o 
  -9   9   2      617.43      558.59     20.48 o 
  -7   9   2      527.45      550.08     26.02 o 
  -5   9   2      152.70      161.28     18.15 o 
  -3   9   2        3.20       13.24      8.40 o 
  -1   9   2      200.68      224.63     26.45 o 
   1   9   2       90.56       83.85     21.81 o 
   3   9   2      342.13      319.22     32.87 o 
   5   9   2      601.11      576.21     40.27 o 
   7   9   2     2558.86     2311.61     71.05 o 
 -16  10   2      211.36      255.86     25.96 o 
 -14  10   2     1994.83     2018.10     52.48 o 
 -12  10   2     1071.84     1087.63     47.33 o 
 -10  10   2     1879.29     1802.12     50.55 o 
  -8  10   2      690.63      616.41     23.28 o 
  -6  10   2      383.35      352.66     24.65 o 
  -4  10   2      678.32      706.37     23.04 o 
  -2  10   2      235.28      231.39     21.47 o 
   0  10   2     2281.94     2322.16     72.79 o 
   2  10   2     1344.90     1361.14     78.75 o 
   4  10   2      254.47      226.28     29.40 o 
   6  10   2      332.74      299.68     58.34 o 
 -15  11   2      458.31      431.35     71.35 o 
 -13  11   2      221.10      177.71     40.21 o 
 -11  11   2       77.91       63.88     18.41 o 
  -9  11   2      293.37      295.04     21.78 o 
  -7  11   2      294.82      267.88     15.95 o 
  -5  11   2      697.75      646.37     19.31 o 
  -3  11   2      345.94      302.19     12.66 o 
  -1  11   2     1113.48     1145.93    134.28 o 
   1  11   2       86.54      107.05     25.93 o 
   3  11   2     1303.26     1221.12     87.99 o 
   5  11   2      177.94      146.96     42.56 o 
 -14  12   2      660.86      661.68     44.38 o 
 -12  12   2     3915.48     4326.57     64.79 o 
 -10  12   2     1967.74     2051.52     40.73 o 
  -8  12   2      451.95      474.24     23.55 o 
  -6  12   2     1831.35     1957.47     69.65 o 
  -4  12   2     2578.50     2825.26     57.93 o 
  -2  12   2     3683.56     3720.17     71.75 o 
   0  12   2     8520.01     9022.52    237.31 o 
   2  12   2     2979.00     3101.35    100.91 o 
   4  12   2      646.03      639.16     41.73 o 
   6  12   2     1268.54     1179.45     55.37 o 
 -11  13   2      630.99      707.45     43.59 o 
  -9  13   2      984.17     1018.85     29.03 o 
  -7  13   2     2354.50     2503.54     50.34 o 
  -5  13   2     2907.19     3065.42    111.35 o 
  -3  13   2     2427.74     2421.72     61.07 o 
  -1  13   2      557.65      556.93     38.93 o 
   1  13   2     1717.73     1746.49     70.83 o 
   3  13   2      968.26      933.53     50.48 o 
 -10  14   2       18.58        7.58     15.89 o 
 -19   1   3     1614.95     1625.44     84.26 o 
 -17   1   3     1517.24     1548.53     58.04 o 
 -15   1   3      524.65      552.59     36.83 o 
 -13   1   3      404.59      400.59     27.32 o 
 -11   1   3      769.72      668.61     28.03 o 
  -9   1   3    11327.72    11463.22    124.46 o 
  -7   1   3    42774.97    42023.64    353.93 o 
  -5   1   3    18990.71    18751.84    355.92 o 
  -3   1   3     3985.91     4359.61     44.31 o 
  -1   1   3     2700.41     2712.10     41.90 o 
   1   1   3      537.53      620.92     22.16 o 
   3   1   3     4662.14     5038.70    101.83 o 
   5   1   3    24486.80    29480.29    240.30 o 
   7   1   3      268.90      207.21     21.12 o 
   9   1   3      198.58      214.75     24.41 o 
 -20   2   3      944.46      849.97     76.38 o 
 -18   2   3      311.99      323.81     33.97 o 
 -16   2   3      348.09      361.86     29.84 o 
 -14   2   3      293.55      327.63     32.33 o 
 -12   2   3     1263.06     1109.48     73.57 o 
 -10   2   3    17544.79    19443.52    239.49 o 
  -8   2   3     1179.22     1119.56     53.62 o 
  -6   2   3     2863.35     2932.96     70.24 o 
  -4   2   3      706.64      680.92     26.17 o 
  -2   2   3     5336.54     4481.02     43.82 o 
   0   2   3     1099.66      778.88     20.52 o 
   2   2   3     5083.93     5154.07     57.74 o 
   4   2   3     7604.12     8237.15     83.54 o 
   6   2   3      115.23      157.36     18.11 o 
   8   2   3     1368.11     1450.57     40.94 o 
  10   2   3      280.14      255.69     29.87 o 
 -19   3   3      511.58      509.06     43.24 o 
 -17   3   3     1163.34     1211.16     49.41 o 
 -15   3   3      239.76      192.81     31.93 o 
 -13   3   3     9930.61     9932.10    207.43 o 
 -11   3   3       79.82       74.45     14.29 o 
  -9   3   3     6279.03     6587.24     65.93 o 
  -7   3   3      712.53      581.11     19.78 o 
  -5   3   3     2552.91     2261.85     25.27 o 
  -1   3   3    13123.68    12825.38    157.85 o 
   1   3   3     7044.52     6777.94    183.05 o 
   3   3   3     7290.66     7552.05    191.49 o 
   5   3   3     1586.92     1454.07     37.59 o 
   7   3   3     5468.16     5523.72    106.32 o 
   9   3   3     1376.64     1298.26     61.62 o 
 -20   4   3     1013.71     1050.46     65.91 o 
 -18   4   3     1525.34     1529.83     51.26 o 
 -16   4   3     2698.80     2520.57     68.74 o 
 -14   4   3      245.24      212.65     34.32 o 
 -12   4   3    11977.76    12452.30    224.92 o 
 -10   4   3    12933.65    13034.23    334.28 o 
  -8   4   3     3468.37     3206.97     48.20 o 
  -6   4   3      190.01      160.13     12.29 o 
  -4   4   3     1872.83     1419.26     14.87 o 
  -2   4   3     7054.67     6537.14     96.27 o 
   0   4   3    12354.82    11850.42     98.66 o 
   2   4   3    28854.84    32198.43    901.01 o 
   4   4   3     8535.10     8413.69    115.91 o 
   6   4   3     4532.41     4831.37     61.85 o 
   8   4   3     4347.51     4595.92     79.14 o 
 -19   5   3      172.78      209.05     28.99 o 
 -17   5   3      298.61      325.21     32.43 o 
 -15   5   3      552.43      496.13     33.80 o 
 -13   5   3      338.53      318.97     31.13 o 
 -11   5   3      766.65      725.57     25.38 o 
  -9   5   3     2056.61     1858.11     31.39 o 
  -7   5   3     3082.37     2820.74     42.88 o 
  -5   5   3     1439.19     1355.79     23.85 o 
  -3   5   3      522.80      407.37     25.91 o 
  -1   5   3      893.75      656.51     33.89 o 
   1   5   3     2569.42     2814.06     69.06 o 
   3   5   3    10014.84    10453.71    198.94 o 
   5   5   3     2274.93     2226.35     39.70 o 
   7   5   3      596.00      683.46     28.80 o 
   9   5   3      707.34      674.12     38.28 o 
 -18   6   3     1131.55     1206.24     48.15 o 
 -16   6   3     1045.54      989.23     61.84 o 
 -14   6   3      439.87      454.53     30.19 o 
 -12   6   3     1523.48     1548.04     35.12 o 
 -10   6   3    16961.29    16979.22    174.88 o 
  -8   6   3     2125.47     1974.42     36.53 o 
  -6   6   3     1842.65     1625.14     30.55 o 
  -4   6   3     1372.33     1250.76     19.47 o 
  -2   6   3     3976.07     4051.39     82.59 o 
   0   6   3     5297.53     4997.60    100.18 o 
   2   6   3    15967.15    17236.85    236.87 o 
   4   6   3     2416.15     2478.93     72.62 o 
   6   6   3      360.26      311.50     27.59 o 
   8   6   3      174.25      128.39     16.60 o 
 -17   7   3      489.90      457.00     33.13 o 
 -15   7   3      564.91      559.63     31.16 o 
 -13   7   3     1634.79     1621.04     51.36 o 
 -11   7   3     2812.91     2863.94     44.51 o 
  -9   7   3     2918.29     2903.11     44.33 o 
  -7   7   3      201.16      165.55     16.41 o 
  -5   7   3     4220.82     4733.17    117.35 o 
  -3   7   3     4806.28     5237.94     93.19 o 
  -1   7   3     1270.21     1199.03     47.32 o 
   1   7   3     1078.54      938.08     55.22 o 
   3   7   3       48.87       49.26     22.34 o 
   5   7   3      823.78      986.14     55.89 o 
   7   7   3      715.22      703.38     46.34 o 
 -18   8   3      266.53      219.79     29.91 o 
 -16   8   3      648.58      662.34     36.01 o 
 -14   8   3      361.63      389.49     31.28 o 
 -12   8   3       41.80       21.22     19.90 o 
 -10   8   3     7432.10     7924.58     78.18 o 
  -8   8   3     4708.81     4897.69     75.87 o 
  -6   8   3      841.49      771.36     23.12 o 
  -4   8   3      952.28      793.47     13.16 o 
  -2   8   3      997.66      870.17     46.20 o 
   0   8   3     2625.40     2551.38     68.30 o 
   2   8   3     4945.41     5077.41    116.10 o 
   4   8   3    15049.47    15692.56    292.01 o 
   6   8   3      975.35      802.05     53.83 o 
 -17   9   3      375.73      384.52     57.94 o 
 -15   9   3     1071.11     1138.45    120.62 o 
 -13   9   3      624.92      672.97     44.98 o 
 -11   9   3     1852.58     2032.72     55.85 o 
  -9   9   3     1595.71     1592.32     29.56 o 
  -7   9   3     2449.36     2486.83     66.19 o 
  -5   9   3     9405.72    10013.54    110.72 o 
  -3   9   3     4928.97     4823.21    102.86 o 
  -1   9   3     2960.42     2733.14     78.10 o 
   1   9   3     1383.01     1326.22     59.77 o 
   3   9   3      209.01      233.78     38.18 o 
   5   9   3     7204.85     7420.88    115.94 o 
 -16  10   3      132.72      141.71     39.23 o 
 -14  10   3       52.50       36.70     19.65 o 
 -12  10   3        8.75       28.34     16.40 o 
 -10  10   3       45.35       61.01     19.83 o 
  -8  10   3      149.54      148.20     16.41 o 
  -6  10   3      583.88      586.09     17.67 o 
  -4  10   3      317.25      294.21     13.94 o 
  -2  10   3      140.63      137.78     29.79 o 
   0  10   3      188.95      183.49     38.37 o 
   2  10   3       53.14       40.16     14.69 o 
   4  10   3     1029.09     1041.03     52.10 o 
 -15  11   3      327.95      363.08     30.82 o 
 -13  11   3      979.13     1032.90     36.68 o 
 -11  11   3     3829.35     3824.49     81.87 o 
  -9  11   3      323.93      324.08     18.02 o 
  -7  11   3     4056.91     4254.59     83.55 o 
  -5  11   3     2885.27     3019.70     66.82 o 
  -3  11   3     3081.75     3222.00     75.35 o 
  -1  11   3     2898.66     3055.80     75.46 o 
   1  11   3     1123.98     1159.91     54.17 o 
   3  11   3     2522.73     2625.20     94.68 o 
   5  11   3     1670.49     1569.67     72.56 o 
 -14  12   3       19.32       24.87     17.53 o 
 -12  12   3      924.13      967.37     68.41 o 
 -10  12   3       15.87       17.70      9.42 o 
  -8  12   3     1915.39     2010.59    105.58 o 
  -6  12   3      197.31      225.74     24.80 o 
  -4  12   3      223.73      204.11     26.60 o 
  -2  12   3      407.82      371.31     35.26 o 
   0  12   3      117.00      120.08     29.79 o 
   2  12   3     1242.52     1273.05     61.91 o 
   4  12   3     1889.32     1602.52     70.05 o 
 -13  13   3      669.10      660.55     61.42 o 
 -11  13   3      166.59      112.44     33.85 o 
  -9  13   3      101.32       95.54     38.43 o 
  -5  13   3      134.43       83.25     17.75 o 
  -3  13   3      269.10      212.90     30.86 o 
  -1  13   3      245.70      228.65     30.66 o 
   1  13   3      298.73      188.76     43.83 o 
 -10  14   3      717.95      773.70     65.76 o 
  -8  14   3      454.38      383.13    124.21 o 
  -7  15   3      147.46      137.50     27.13 o 
 -20   0   4       41.75       81.11     41.02 o 
 -18   0   4     3093.30     3113.61    114.07 o 
 -16   0   4     4400.40     4427.31    104.72 o 
 -14   0   4     6978.83     6727.58     93.75 o 
 -12   0   4     9610.34     9328.33    102.78 o 
 -10   0   4     2101.76     1498.92     33.06 o 
  -8   0   4    52937.00    55642.43    426.90 o 
  -6   0   4     1954.94     1624.90     36.39 o 
  -4   0   4     9492.85     8683.46    107.11 o 
  -2   0   4    46653.26    44780.49    464.52 o 
   0   0   4    17080.30    16824.53    197.20 o 
   2   0   4     9097.87     9445.78    128.05 o 
   4   0   4    15252.08    16940.17    245.73 o 
   6   0   4     5025.90     5215.65     98.71 o 
   8   0   4     2112.27     2051.48     75.64 o 
 -21   1   4       73.15       62.19     21.72 o 
 -19   1   4      166.49      132.42     32.12 o 
 -17   1   4      761.09      775.29     46.51 o 
 -15   1   4     1237.90     1183.43     79.12 o 
 -13   1   4      998.72      847.48     34.69 o 
 -11   1   4     2746.38     2689.54     52.10 o 
  -9   1   4     1010.28      992.17     39.21 o 
  -7   1   4     4866.81     4765.86     42.41 o 
  -5   1   4     5339.64     5362.57     52.94 o 
  -3   1   4     9953.85    11226.23    105.92 o 
  -1   1   4      957.03     1035.98     63.66 o 
   1   1   4      891.11      911.62     28.91 o 
   3   1   4       13.55       44.03     20.31 o 
   5   1   4       31.96       76.15     26.93 o 
   7   1   4     2382.98     2800.67    106.19 o 
   9   1   4      179.13      134.07     25.74 o 
 -20   2   4      947.79     1067.82     69.21 o 
 -18   2   4     1501.07     1539.24     55.62 o 
 -16   2   4     1567.98     1726.54     62.49 o 
 -14   2   4     1831.31     1843.22     32.46 o 
 -12   2   4     1031.74      826.75     30.37 o 
 -10   2   4     4096.73     3866.94     41.05 o 
  -8   2   4    12001.78    12698.97     87.00 o 
  -6   2   4      499.37      492.83     28.95 o 
  -4   2   4      264.62      295.86     12.23 o 
  -2   2   4      359.13      411.20     16.34 o 
   0   2   4      923.98      843.72     30.68 o 
   2   2   4     7977.08     8527.08     83.05 o 
   4   2   4     6409.53     7318.53     90.39 o 
   6   2   4     6376.98     6974.33    124.06 o 
   8   2   4      276.12      257.14     24.06 o 
 -21   3   4      554.26      584.51     68.40 o 
 -19   3   4     1426.95     1524.02     51.16 o 
 -17   3   4     1769.91     1792.95     60.14 o 
 -15   3   4     1327.76     1228.64     40.91 o 
 -13   3   4      938.42      851.77     26.62 o 
 -11   3   4     2691.45     2811.91     38.47 o 
  -9   3   4     3625.06     3216.33     38.89 o 
  -7   3   4     3331.95     2953.98     30.11 o 
  -5   3   4    17470.80    18139.73    136.51 o 
  -3   3   4    10214.56    11695.50     95.20 o 
  -1   3   4     6098.74     7238.87    168.15 o 
   1   3   4      368.67      421.94     19.38 o 
   3   3   4      941.81      978.62     29.36 o 
   5   3   4     1713.24     1630.66    110.37 o 
   7   3   4     5085.36     5536.00    130.46 o 
   9   3   4      217.33      256.85     27.33 o 
 -20   4   4      346.27      322.81     34.10 o 
 -18   4   4       82.81       73.16     23.11 o 
 -16   4   4       38.57       32.76     19.72 o 
 -14   4   4       18.96       19.08     20.82 o 
 -12   4   4      346.16      361.27     24.31 o 
 -10   4   4     3544.81     3592.29     84.63 o 
  -8   4   4     2814.64     2559.57     31.74 o 
  -6   4   4     7158.82     7686.99     53.72 o 
  -4   4   4     4010.76     4275.04     40.30 o 
  -2   4   4     1118.73      986.01     15.78 o 
   0   4   4       14.65       30.08     16.45 o 
   2   4   4     4594.56     4656.81     61.77 o 
   4   4   4     3879.28     3930.24     72.22 o 
   6   4   4     2597.39     2767.22     60.68 o 
   8   4   4       12.80       29.58     27.85 o 
 -19   5   4     1569.34     1591.47     52.22 o 
 -17   5   4      863.59      899.75     56.47 o 
 -15   5   4      972.14     1000.60     48.23 o 
 -13   5   4      114.95       82.43     21.89 o 
 -11   5   4     5194.25     5247.28     66.70 o 
  -9   5   4     7242.54     7454.67     80.49 o 
  -7   5   4     7919.87     7774.92     68.42 o 
  -5   5   4     2451.41     2108.55     19.36 o 
  -3   5   4     7138.79     7256.05    107.73 o 
  -1   5   4    11340.85    11107.61     89.20 o 
   1   5   4     1856.25     1632.96     30.38 o 
   3   5   4     2928.73     2852.69     45.65 o 
   5   5   4     4154.44     4265.21     69.07 o 
   7   5   4      683.30      718.06     43.71 o 
   9   5   4     2510.98     2412.12     66.89 o 
 -18   6   4       83.35       66.03     23.22 o 
 -16   6   4      131.74      127.53     25.22 o 
 -14   6   4      245.39      220.22     35.22 o 
 -12   6   4     2758.52     2778.86     65.03 o 
 -10   6   4     2395.35     2583.62     49.39 o 
  -8   6   4       10.13       15.98     12.95 o 
  -6   6   4      188.96      208.91     10.67 o 
  -4   6   4      452.51      453.19     29.43 o 
  -2   6   4     2634.75     3225.87     78.06 o 
   0   6   4      134.14      176.63     34.18 o 
   2   6   4       24.71       26.16     15.94 o 
   4   6   4      232.91      241.61     21.04 o 
   6   6   4      158.92      152.56     18.70 o 
   8   6   4      150.25      113.71     36.11 o 
 -19   7   4      427.40      464.72     46.33 o 
 -17   7   4      854.59      863.24     40.04 o 
 -15   7   4     1286.54     1285.08     53.75 o 
 -13   7   4      144.40      136.91     35.18 o 
 -11   7   4     9161.97     9464.79    134.44 o 
  -9   7   4     7510.05     7844.85     99.83 o 
  -7   7   4     2341.89     2223.40     49.88 o 
  -5   7   4     1620.96     1439.09     50.90 o 
  -3   7   4     8301.86     8810.62    136.20 o 
  -1   7   4    10254.84    10297.66    155.59 o 
   1   7   4     6366.53     6585.13    121.65 o 
   3   7   4     4314.88     4657.30    114.40 o 
   5   7   4      303.87      259.11     44.37 o 
 -18   8   4     1142.12     1133.96     67.76 o 
 -16   8   4     1474.38     1435.30     73.42 o 
 -14   8   4     1710.57     1673.73     75.27 o 
 -12   8   4      597.60      617.24     29.97 o 
 -10   8   4     7023.87     7669.47    194.08 o 
  -8   8   4     8135.47     8521.84    122.93 o 
  -6   8   4     9209.48     9910.22     86.32 o 
  -4   8   4     2820.81     3050.23     79.58 o 
  -2   8   4     2452.22     2683.19     79.03 o 
   0   8   4     3980.39     4341.50    108.62 o 
   2   8   4     2401.51     2375.23     81.45 o 
   4   8   4    15418.21    16096.51    232.59 o 
 -17   9   4      134.12      172.07     27.53 o 
 -15   9   4      207.66      158.41     21.82 o 
 -13   9   4      284.96      252.57     24.79 o 
 -11   9   4      357.22      313.68     31.34 o 
  -9   9   4     6553.15     6680.88     71.71 o 
  -7   9   4     5246.93     5823.11     84.32 o 
  -5   9   4      118.73       90.63     24.40 o 
  -3   9   4      184.15      215.68     29.79 o 
  -1   9   4      121.36      103.67     29.52 o 
   1   9   4      604.71      566.06     43.67 o 
   3   9   4      774.77      776.26     48.48 o 
 -16  10   4      845.32      854.84    121.22 o 
 -14  10   4     1357.87     1375.41    125.64 o 
 -12  10   4     1533.08     1485.83     48.06 o 
 -10  10   4      465.82      460.71     28.88 o 
  -8  10   4     2181.57     2183.28     32.46 o 
  -6  10   4      100.62      108.38     21.94 o 
  -4  10   4      328.50      316.53     36.52 o 
  -2  10   4      126.11      141.23     29.59 o 
   0  10   4      361.90      366.78     41.45 o 
   2  10   4      173.33      157.07     27.60 o 
   4  10   4     1457.50     1462.76     68.14 o 
 -15  11   4      289.10      303.80     24.41 o 
 -13  11   4      214.89      211.07     25.00 o 
 -11  11   4      146.84      182.46     19.63 o 
  -9  11   4     1735.55     1821.40     53.36 o 
  -7  11   4      119.34      135.08     10.70 o 
  -5  11   4      209.43      120.71     22.08 o 
  -3  11   4      203.50      168.19     26.07 o 
  -1  11   4       26.22       47.47     23.73 o 
   1  11   4      646.11      640.02     43.80 o 
 -14  12   4     1804.95     1746.75    128.35 o 
 -12  12   4     1707.92     1863.46     67.74 o 
 -10  12   4     1364.97     1347.43     31.65 o 
  -8  12   4     2105.39     2096.16     52.59 o 
  -6  12   4     3130.59     2865.07     94.44 o 
  -4  12   4     1924.67     1909.36     76.34 o 
  -2  12   4     1530.36     1505.53     66.95 o 
   0  12   4     3106.20     2998.81    103.80 o 
 -13  13   4      555.56      638.28     62.88 o 
 -11  13   4      379.93      399.24     64.52 o 
  -3  13   4     3866.15     3575.93    116.37 o 
 -10  14   4      291.00      213.76     45.42 o 
 -21   1   5     2386.42     2508.41    148.60 o 
 -19   1   5     1677.00     1848.16     63.04 o 
 -17   1   5     2146.66     2289.19     63.87 o 
 -15   1   5     1360.96     1353.35     61.45 o 
 -13   1   5      452.25      443.95     27.78 o 
 -11   1   5      164.02      126.74     13.79 o 
  -9   1   5    15785.46    17831.49    141.97 o 
  -7   1   5    18689.46    19321.35    154.50 o 
  -5   1   5     7287.82     7504.45     71.44 o 
  -3   1   5     2784.46     2946.91     39.20 o 
  -1   1   5     6162.96     6938.09    109.21 o 
   1   1   5     5861.95     6251.43     70.98 o 
   3   1   5     3803.99     3885.81     61.80 o 
   5   1   5     1486.15     1675.57     42.05 o 
   7   1   5     1052.62     1157.59     50.32 o 
 -20   2   5      471.59      592.18     37.34 o 
 -18   2   5      258.11      259.58     25.17 o 
 -16   2   5      699.16      691.29     43.11 o 
 -14   2   5     1512.35     1583.23     32.79 o 
 -12   2   5     2705.86     2811.78     38.55 o 
 -10   2   5     3140.54     3069.48     37.01 o 
  -8   2   5     4433.96     4501.15     42.25 o 
  -6   2   5     9119.55     9773.83     83.06 o 
  -4   2   5     1321.79     1891.03     29.42 o 
  -2   2   5     2072.67     1813.94     31.92 o 
   0   2   5     2441.75     2196.58     50.04 o 
   2   2   5      498.54      409.48     23.26 o 
   4   2   5     1371.27     1301.09     36.17 o 
   6   2   5     1062.72     1071.81     37.92 o 
   8   2   5      254.22      261.79     28.73 o 
 -21   3   5      338.58      284.52     29.98 o 
 -19   3   5      438.27      399.33     39.95 o 
 -17   3   5     2717.59     2541.79     68.49 o 
 -15   3   5     1458.14     1305.42     34.82 o 
 -13   3   5     1481.81     1384.28     27.39 o 
 -11   3   5      347.36      270.10     17.07 o 
  -9   3   5      240.27      267.51     13.79 o 
   1   3   5     5275.55     5112.13    242.46 o 
   3   3   5     2775.01     2698.00     53.86 o 
   5   3   5     3676.87     3876.28     78.66 o 
   7   3   5     2129.33     2195.19     65.47 o 
 -20   4   5      556.32      509.55     36.18 o 
 -18   4   5      236.35      220.65     24.83 o 
 -16   4   5     3032.63     2992.28    103.57 o 
 -14   4   5     4175.67     4087.23     61.65 o 
 -12   4   5     3155.93     3044.79     39.18 o 
 -10   4   5     5640.03     5422.57     47.43 o 
  -8   4   5     2356.12     2007.19     27.18 o 
  -6   4   5     8041.57     8188.81    118.20 o 
  -4   4   5     1614.25     1270.87     20.80 o 
  -2   4   5     9362.14     9399.63     81.88 o 
   0   4   5     7491.17     7097.80    122.91 o 
   2   4   5     8659.00     8878.55    104.13 o 
   4   4   5     5381.17     5942.23    195.40 o 
   6   4   5     6913.59     7363.61    136.21 o 
   8   4   5     3924.89     3974.87     86.06 o 
 -19   5   5      134.67      119.15     24.57 o 
 -17   5   5      100.90       98.68     21.34 o 
 -15   5   5       60.57       55.95     15.18 o 
 -13   5   5      207.93      201.30     19.70 o 
 -11   5   5      302.15      297.35     19.88 o 
  -9   5   5      683.76      669.03     19.61 o 
  -7   5   5     3375.95     3842.68     38.39 o 
  -5   5   5     3942.48     4372.34     52.86 o 
  -3   5   5     1670.53     1798.13     56.63 o 
  -1   5   5     2331.92     2527.22     38.64 o 
   1   5   5      885.24      965.35     26.39 o 
   3   5   5      143.27      164.05     20.44 o 
   5   5   5     1379.80     1488.55     40.93 o 
   7   5   5      120.78      144.49     21.68 o 
 -20   6   5      577.78      668.88     48.11 o 
 -18   6   5      857.96      893.53     39.58 o 
 -16   6   5     1347.75     1500.84     53.32 o 
 -14   6   5     2327.16     2424.18     38.90 o 
 -12   6   5     4120.26     4345.06     60.61 o 
 -10   6   5     5159.09     5454.27     85.69 o 
  -8   6   5    11867.08    12767.90     73.78 o 
  -6   6   5       62.16       66.46      8.33 o 
  -4   6   5     7271.75     7966.27    128.16 o 
  -2   6   5      839.62      784.06     44.99 o 
   0   6   5     1717.79     1859.00     32.03 o 
   2   6   5     1014.48     1063.59     29.36 o 
   4   6   5      915.61     1033.34     33.64 o 
   6   6   5     1002.92     1087.42     39.91 o 
   8   6   5     1423.91     1311.24     57.07 o 
 -19   7   5      359.36      398.03     35.86 o 
 -17   7   5     1212.27     1229.60     43.35 o 
 -15   7   5     1427.76     1410.44     38.59 o 
 -13   7   5     1048.50     1121.14     29.46 o 
 -11   7   5      508.32      473.00     20.57 o 
  -9   7   5      133.05      109.98     14.20 o 
  -7   7   5       11.50       15.33     12.22 o 
  -5   7   5     2134.60     2102.80     58.85 o 
  -3   7   5     6936.19     7362.03    118.15 o 
  -1   7   5     1586.38     1551.10     59.16 o 
   1   7   5       95.27      110.64     34.44 o 
   3   7   5     1936.75     1978.18     43.88 o 
   5   7   5      343.64      337.95     52.62 o 
   7   7   5      229.72      160.95     39.11 o 
 -18   8   5      320.74      300.75     37.71 o 
 -16   8   5       21.68       23.83     19.61 o 
 -14   8   5      150.78      121.80     16.37 o 
 -12   8   5      447.19      432.66     25.83 o 
 -10   8   5     9138.67     9892.06     86.32 o 
  -8   8   5     2208.33     2120.53     29.62 o 
  -6   8   5     1112.28     1084.18     49.27 o 
  -4   8   5      657.42      620.42     47.88 o 
  -2   8   5      743.58      806.84    115.42 o 
   0   8   5     2656.72     2625.34     85.45 o 
   2   8   5     3061.91     3117.64     97.35 o 
 -17   9   5      947.76     1040.82     43.50 o 
 -15   9   5     1403.68     1396.40     53.35 o 
 -13   9   5     1398.53     1424.03     43.42 o 
 -11   9   5      169.52      158.02     16.95 o 
  -9   9   5     4237.42     4324.73     75.79 o 
  -7   9   5     3323.54     3230.43     85.61 o 
  -5   9   5     4003.00     3868.44    104.16 o 
  -3   9   5     3532.36     3559.00    101.97 o 
  -1   9   5     2144.96     2030.63     73.49 o 
   1   9   5     3584.27     3444.35     96.70 o 
   3   9   5      825.87      743.98     48.28 o 
 -16  10   5       19.86       28.35     18.11 o 
 -14  10   5       54.32       48.01     17.28 o 
 -12  10   5      305.08      291.83     28.82 o 
 -10  10   5     2752.47     2935.28     59.39 o 
  -8  10   5      191.68      211.88     51.01 o 
  -6  10   5      236.42      249.28     29.26 o 
  -4  10   5        3.08       42.15     29.38 o 
  -2  10   5      322.35      323.63     44.37 o 
   0  10   5      223.43      185.62     35.78 o 
 -15  11   5      738.24      706.12     49.79 o 
 -13  11   5      379.66      435.23     36.35 o 
 -11  11   5      253.69      266.09     53.34 o 
  -9  11   5     3409.84     3585.45     82.31 o 
  -5  11   5     2612.00     2547.92     91.77 o 
  -3  11   5      240.81      263.44     45.82 o 
  -1  11   5     4384.13     4445.42    140.05 o 
 -14  12   5      260.79      292.82     36.24 o 
 -12  12   5      587.31      514.98    134.02 o 
 -13  13   5       29.72       24.86     22.80 o 
 -11  13   5      158.84      157.12     33.71 o 
 -22   0   6      719.06      703.80     72.54 o 
 -20   0   6      571.41      563.95     50.11 o 
 -18   0   6     1808.92     1584.26     79.18 o 
 -16   0   6     4745.85     4689.99     98.25 o 
 -14   0   6     6391.48     6175.55     98.22 o 
 -12   0   6    12016.45    12273.81    107.51 o 
 -10   0   6     8041.27     8088.87    130.91 o 
  -8   0   6    11742.41    11653.32    143.90 o 
  -6   0   6    27681.78    27453.09    284.34 o 
  -4   0   6    22524.75    22046.71    237.75 o 
  -2   0   6      657.61      427.43     30.19 o 
   0   0   6    23580.91    26322.81    358.73 o 
   2   0   6     5158.56     5719.77    106.83 o 
   4   0   6     4517.31     4740.37    109.86 o 
   6   0   6     5991.98     6467.35    129.62 o 
 -21   1   6       86.54       45.28     31.78 o 
 -19   1   6      448.63      408.07     33.16 o 
 -17   1   6      470.22      460.20     29.81 o 
 -15   1   6     1948.00     2019.17     46.15 o 
 -13   1   6     1328.03     1257.40     25.87 o 
 -11   1   6      317.16      312.70     18.71 o 
  -9   1   6      643.99      567.63     20.59 o 
  -7   1   6     2427.20     2619.20     38.23 o 
  -5   1   6     1932.56     1937.41     32.64 o 
  -3   1   6     8559.57     9168.63    265.12 o 
  -1   1   6     2951.59     3124.47    107.10 o 
   1   1   6     1309.65     1286.13     36.48 o 
   3   1   6      902.32      992.13     44.60 o 
   5   1   6      210.91      243.08     25.47 o 
 -20   2   6     1419.23     1549.37     51.93 o 
 -18   2   6      910.99     1004.76     42.09 o 
 -16   2   6      385.99      394.38     32.87 o 
 -14   2   6     1095.40     1089.62     25.65 o 
 -12   2   6     1737.97     1724.30     28.42 o 
 -10   2   6     2197.27     2033.74     29.64 o 
  -8   2   6     7738.12     8380.69     92.21 o 
  -6   2   6     7104.77     7051.78     68.31 o 
  -4   2   6     4643.01     5677.46     68.34 o 
  -2   2   6      650.88      627.67     30.89 o 
   0   2   6     1413.37     1432.98     43.89 o 
   2   2   6     3480.53     3476.76     79.15 o 
   4   2   6     2091.42     2110.53     54.45 o 
   6   2   6      416.80      364.61     30.77 o 
 -21   3   6      691.03      694.76     49.27 o 
 -19   3   6     1265.35     1397.35     55.59 o 
 -17   3   6     1182.85     1355.97     56.70 o 
 -15   3   6     2622.42     2728.26     40.68 o 
 -13   3   6     1849.02     1904.20     31.24 o 
 -11   3   6      488.83      483.45     20.20 o 
  -9   3   6       65.20      133.45     11.15 o 
  -7   3   6     6647.08     7460.57     82.91 o 
  -5   3   6      499.48      485.62     45.69 o 
  -3   3   6    12005.66    14299.58    198.81 o 
  -1   3   6     4077.43     4766.29    112.63 o 
   1   3   6     2916.74     3161.52    109.09 o 
   3   3   6     1058.60      987.87     34.40 o 
   5   3   6      409.20      391.10     47.97 o 
   7   3   6      573.03      550.29     35.21 o 
 -20   4   6     2804.30     2889.32     65.55 o 
 -18   4   6        4.01       19.02     14.53 o 
 -16   4   6       11.71       23.41     17.62 o 
 -14   4   6       53.64       42.76      9.40 o 
 -12   4   6      345.32      377.47     30.62 o 
 -10   4   6     4000.70     4088.76     65.15 o 
  -8   4   6    12657.79    14095.30    100.28 o 
  -6   4   6     4058.75     4515.73     57.37 o 
  -4   4   6     6268.93     7054.20     78.40 o 
  -2   4   6       18.37       23.38     15.56 o 
   0   4   6     1077.98     1076.44     30.18 o 
   2   4   6     3661.67     3744.88     55.88 o 
   4   4   6     3769.28     3956.29    127.78 o 
   6   4   6      224.78      248.28     25.47 o 
 -21   5   6      850.19      627.03     65.30 o 
 -19   5   6      992.08      980.98     45.94 o 
 -17   5   6     1330.22     1331.23     61.48 o 
 -15   5   6     2510.63     2485.18     41.19 o 
 -13   5   6     3030.71     3019.99     41.09 o 
 -11   5   6     3313.60     3216.10     42.44 o 
  -9   5   6     2295.56     2138.59     46.93 o 
  -7   5   6     2479.51     2234.25     28.14 o 
  -5   5   6    10136.15    10311.59    118.22 o 
  -3   5   6     4526.22     4310.22     48.88 o 
  -1   5   6    10658.97    10938.23    217.21 o 
   1   5   6     7216.03     7328.15     77.65 o 
   3   5   6     2974.80     2968.02     56.08 o 
   5   5   6     1051.99     1024.41     42.25 o 
   7   5   6     1674.33     1723.72     66.84 o 
 -20   6   6      203.87      173.98     24.07 o 
 -18   6   6       34.78       45.94     18.78 o 
 -16   6   6      223.78      165.03     25.38 o 
 -14   6   6      815.56      770.36     36.33 o 
 -12   6   6      423.51      342.13     21.64 o 
 -10   6   6      136.60      123.29      9.99 o 
  -8   6   6       87.49       73.47      9.95 o 
  -6   6   6      465.56      599.46     10.96 o 
  -4   6   6     1068.27     1110.56     49.75 o 
  -2   6   6       18.54       48.30     10.21 o 
   0   6   6       57.28       53.40     14.76 o 
   2   6   6      480.39      416.98     35.63 o 
   4   6   6       76.91       91.35     22.94 o 
   6   6   6       45.17       63.89     25.20 o 
 -19   7   6      538.92      494.22     33.94 o 
 -17   7   6      772.82      807.38     45.99 o 
 -15   7   6     3076.60     2984.12    103.29 o 
 -13   7   6     2333.91     2326.72     41.25 o 
 -11   7   6     1638.81     1609.81     47.91 o 
  -9   7   6     2370.83     2357.81     33.16 o 
  -7   7   6      561.19      491.98     67.24 o 
  -5   7   6    10730.79    11453.35    202.81 o 
  -3   7   6     3913.53     3818.53     99.88 o 
  -1   7   6     1902.74     2017.11     75.02 o 
   1   7   6     2693.49     2733.76     54.47 o 
   3   7   6     1630.25     1654.97     72.09 o 
   5   7   6      917.52      885.34     93.71 o 
   7   7   6     1003.29      836.67     40.89 o 
 -18   8   6      198.20      177.40     27.64 o 
 -16   8   6      638.26      655.32     52.35 o 
 -14   8   6     1863.22     1870.20     40.27 o 
 -12   8   6     3323.88     3607.22     48.70 o 
 -10   8   6     7179.77     7909.48    100.58 o 
  -8   8   6     7680.06     8228.06     84.18 o 
  -6   8   6     3004.36     3145.20     90.14 o 
  -4   8   6     3188.05     3651.46     98.63 o 
  -2   8   6      362.24      336.80     41.25 o 
   0   8   6     8187.02     9295.63    170.72 o 
 -17   9   6      903.70      852.45     71.01 o 
 -15   9   6      192.26      185.57     23.63 o 
 -13   9   6      238.65      224.16     28.53 o 
 -11   9   6      277.35      263.37     15.45 o 
  -9   9   6       95.97       76.77      8.47 o 
  -7   9   6      608.86      609.56     52.19 o 
  -5   9   6      287.38      244.66     35.59 o 
  -3   9   6     2230.70     2196.70     76.97 o 
  -1   9   6     4426.66     4382.06    111.65 o 
 -16  10   6      214.04      195.72     33.55 o 
 -14  10   6      784.79      816.08     52.31 o 
 -12  10   6      547.33      506.39     24.62 o 
 -10  10   6      919.48      991.55     22.54 o 
  -6  10   6     1624.70     1566.03     60.57 o 
  -4  10   6      187.32      193.12     38.77 o 
 -15  11   6     1082.06     1137.28     67.60 o 
 -13  11   6      228.83      239.28     34.05 o 
 -11  11   6      162.96      134.06     10.31 o 
 -14  12   6      652.25      663.82     64.29 o 
 -13  13   6     1180.67     1321.10    103.44 o 
 -21   1   7      963.21      998.02     44.01 o 
 -19   1   7     4014.89     4219.13     98.69 o 
 -17   1   7      924.48      998.15     37.33 o 
 -15   1   7      632.39      724.64     29.64 o 
 -13   1   7     3841.84     4070.37     48.02 o 
 -11   1   7     5280.72     5472.79     95.32 o 
  -9   1   7     4572.17     4494.23     60.69 o 
  -7   1   7     3757.88     3886.68     54.09 o 
  -5   1   7     4615.49     4865.01     64.62 o 
  -3   1   7     3695.77     4858.38     67.53 o 
  -1   1   7    11593.08    12374.82    158.98 o 
   1   1   7     8184.88     8522.04     89.43 o 
   3   1   7     4337.77     4377.66     76.76 o 
   5   1   7      783.29      759.68     34.13 o 
 -22   2   7      346.40      365.55     52.08 o 
 -20   2   7     1276.51     1280.30     64.99 o 
 -18   2   7      200.31      185.81     25.54 o 
 -16   2   7      909.27      851.64     64.53 o 
 -14   2   7      687.18      694.68     27.93 o 
 -12   2   7     4287.67     4052.32     52.24 o 
 -10   2   7     6570.82     6622.04     81.23 o 
  -8   2   7     1757.20     1650.14     32.93 o 
  -6   2   7      358.56      274.57     16.84 o 
  -4   2   7      625.83      531.91     23.96 o 
  -2   2   7      278.40      252.77     20.57 o 
   0   2   7       37.57       44.94     22.05 o 
   2   2   7      603.01      737.16     36.99 o 
   4   2   7      164.80      139.82     22.58 o 
 -21   3   7      547.29      489.84     33.07 o 
 -19   3   7     1565.78     1431.08     46.21 o 
 -17   3   7     1125.80     1046.35     40.72 o 
 -15   3   7     2424.91     2453.08     39.13 o 
 -13   3   7      844.65      806.23     24.60 o 
 -11   3   7     1527.08     1555.73     29.03 o 
  -9   3   7     1155.06     1157.67     27.74 o 
  -7   3   7     4750.39     5213.15     68.88 o 
  -5   3   7     7273.70     7293.75     85.24 o 
  -3   3   7    12398.56    12943.02    136.48 o 
  -1   3   7     4126.15     4409.31    110.57 o 
   1   3   7    11938.05    13025.85    156.53 o 
   3   3   7     1706.67     1910.90     67.80 o 
   5   3   7     2299.54     2378.32     64.67 o 
 -20   4   7      775.80      681.30     63.70 o 
 -18   4   7      877.50      795.35     49.64 o 
 -16   4   7      702.26      669.96     48.08 o 
 -14   4   7     3462.75     3296.96     52.59 o 
 -12   4   7     4228.01     3952.65     50.66 o 
 -10   4   7     5225.20     5286.51     46.47 o 
  -8   4   7     7529.39     7656.57     79.73 o 
  -6   4   7     7883.05     8170.05     82.16 o 
  -4   4   7    11313.81    11418.86    108.70 o 
  -2   4   7     7604.66     7634.27    220.04 o 
   0   4   7     2371.60     2298.46    110.40 o 
   2   4   7     8584.95     9219.72    529.55 o 
   4   4   7     5906.26     6124.07    107.44 o 
   6   4   7     3381.42     3325.71    104.82 o 
 -21   5   7      400.73      408.10     37.24 o 
 -19   5   7       52.04       82.82     26.75 o 
 -17   5   7       57.42      111.58     27.99 o 
 -15   5   7      226.96      211.89     18.85 o 
 -13   5   7      371.13      394.07     20.05 o 
 -11   5   7      684.22      616.91     18.27 o 
  -9   5   7      836.63      817.35     20.16 o 
  -7   5   7      413.24      406.66     13.14 o 
  -5   5   7     1345.15     1329.11     26.90 o 
  -3   5   7     2461.78     2503.13     39.73 o 
  -1   5   7      629.44      642.10     25.10 o 
   1   5   7     8075.70     8614.25    111.97 o 
   3   5   7      530.88      550.75     37.34 o 
   5   5   7      786.17      778.51     38.42 o 
 -20   6   7      421.44      509.22     41.70 o 
 -18   6   7     2347.77     2582.16     56.13 o 
 -16   6   7     1825.10     1880.01     45.44 o 
 -14   6   7      871.71      903.10     30.10 o 
 -12   6   7     2822.83     3005.82     44.27 o 
 -10   6   7     1961.49     1941.61     31.35 o 
  -8   6   7     4122.58     4323.22     47.60 o 
  -6   6   7    11079.38    12090.63    131.62 o 
  -4   6   7     1179.78     1077.00     22.71 o 
  -2   6   7      307.75      244.86     16.11 o 
   0   6   7     3573.27     3663.29     81.72 o 
   2   6   7     2782.58     2846.57    159.89 o 
   4   6   7      553.28      555.85     33.74 o 
   6   6   7      539.08      457.63     31.68 o 
 -19   7   7       91.74      104.43     24.07 o 
 -17   7   7     2474.13     2751.01     59.02 o 
 -15   7   7      171.71      167.46     14.08 o 
 -13   7   7     2394.40     2560.60     41.55 o 
 -11   7   7      343.07      284.71     15.28 o 
  -9   7   7      227.42      216.50     16.39 o 
  -7   7   7      522.36      570.31     40.87 o 
  -5   7   7      646.51      616.58     44.15 o 
  -3   7   7      632.64      626.93     51.07 o 
  -1   7   7      243.87      228.68     18.26 o 
   1   7   7     2046.61     1884.50     44.34 o 
   3   7   7      747.37      855.49     36.55 o 
   5   7   7      704.09      664.14     37.08 o 
 -18   8   7     1272.44     1362.74     44.58 o 
 -16   8   7     1200.25     1161.34     59.56 o 
 -14   8   7       29.44       38.52     14.27 o 
 -12   8   7      766.25      799.97     21.54 o 
 -10   8   7     1740.99     1800.54     57.06 o 
  -8   8   7     4562.48     4740.51    109.16 o 
  -6   8   7     5288.73     5450.73    123.98 o 
  -4   8   7     8569.50     9385.45    166.41 o 
  -2   8   7     1121.69     1093.09     60.92 o 
   2   8   7     5025.09     5201.34     80.47 o 
   4   8   7     2997.84     3165.54    116.14 o 
   6   8   7     1550.50     1513.33     51.26 o 
 -17   9   7      954.69      928.15     37.71 o 
 -15   9   7      187.19      185.12     25.63 o 
 -13   9   7     4188.63     4469.25    101.86 o 
 -11   9   7     1780.47     1857.62     37.78 o 
  -7   9   7     2353.26     2257.63     69.22 o 
  -5   9   7     2047.90     1875.79     67.65 o 
  -3   9   7     1817.11     1903.05     75.35 o 
 -16  10   7        4.97       21.10     15.79 o 
 -14  10   7       68.31       51.06     18.02 o 
 -12  10   7      496.17      518.20     22.22 o 
 -15  11   7      654.73      633.88    107.81 o 
 -14  12   7      268.04      293.69     43.43 o 
 -22   0   8      325.23      269.90     46.82 o 
 -20   0   8     2715.65     2476.22    294.85 o 
 -18   0   8     6838.41     6830.64    124.82 o 
 -16   0   8      948.79     1180.95     54.09 o 
 -14   0   8     4943.79     5204.23     77.65 o 
 -12   0   8     4952.62     5285.27    116.90 o 
 -10   0   8    15765.04    15968.91    252.55 o 
  -8   0   8    19058.14    19333.08    235.92 o 
  -6   0   8    19265.85    20037.99    254.14 o 
  -4   0   8     7000.24     6392.97    123.56 o 
  -2   0   8     9574.36    10477.13    160.60 o 
   0   0   8     4002.03     4278.88    105.63 o 
   2   0   8     7623.67     8299.23    176.24 o 
 -21   1   8      268.22      210.76     26.27 o 
 -19   1   8      261.54      252.18     32.27 o 
 -17   1   8     2735.75     2661.67     68.37 o 
 -15   1   8      672.86      721.09     21.62 o 
 -13   1   8     2298.15     2359.19     39.83 o 
 -11   1   8     1022.89     1068.10     29.66 o 
  -9   1   8     1536.64     1562.63     33.84 o 
  -7   1   8     3326.81     3421.16     51.02 o 
  -5   1   8     2160.36     2385.18     73.29 o 
  -3   1   8     3271.87     3307.82     63.41 o 
  -1   1   8      359.72      278.00     25.12 o 
   1   1   8     1195.07     1155.12     42.14 o 
   3   1   8     2979.81     2996.42     61.59 o 
 -22   2   8      404.67      481.84     94.89 o 
 -20   2   8     2017.87     2078.66    112.51 o 
 -18   2   8     1110.82     1143.41     66.25 o 
 -16   2   8      261.29      260.85     20.15 o 
 -14   2   8      349.87      364.21     23.47 o 
 -12   2   8     1670.30     1695.78     33.93 o 
 -10   2   8     3562.96     3397.61     48.32 o 
  -8   2   8     3096.41     2862.29     45.67 o 
  -6   2   8     1796.30     1601.42     34.79 o 
  -4   2   8      244.15      191.93     22.83 o 
  -2   2   8     1072.37     1370.78     60.25 o 
   0   2   8     3927.76     4049.45    103.27 o 
   2   2   8      407.62      460.95     30.92 o 
   4   2   8     1581.52     1584.69     55.83 o 
 -21   3   8      901.85      915.89     40.01 o 
 -19   3   8      320.41      397.84     32.84 o 
 -17   3   8     2493.38     2596.99     66.30 o 
 -15   3   8     1724.20     1796.49     35.68 o 
 -13   3   8      340.10      401.41     18.93 o 
 -11   3   8     1943.44     2089.15     34.81 o 
  -9   3   8      223.01      205.05     24.71 o 
  -7   3   8     1145.14     1139.16     30.02 o 
  -5   3   8     1520.19     1522.67     46.98 o 
  -3   3   8     1995.22     2043.39     42.36 o 
  -1   3   8      191.63      228.86     30.76 o 
   1   3   8       33.49       55.13     26.16 o 
   3   3   8     6583.95     6679.54    118.04 o 
 -20   4   8      654.23      650.39     42.03 o 
 -18   4   8      107.34      127.41     24.43 o 
 -16   4   8       41.24       67.57     23.27 o 
 -14   4   8      834.71      932.29     28.59 o 
 -12   4   8      514.91      535.64     21.54 o 
 -10   4   8     4322.77     4488.97     52.79 o 
  -8   4   8     1220.39     1228.31     29.84 o 
  -6   4   8     2018.27     2166.51     37.81 o 
  -4   4   8     1128.22     1283.15     33.85 o 
  -2   4   8      179.28      176.42     29.52 o 
   0   4   8     3194.87     3286.58     63.49 o 
   2   4   8        5.28       27.45     19.54 o 
   4   4   8     3421.54     3430.55     80.61 o 
 -21   5   8      426.11      348.01     41.97 o 
 -19   5   8     1765.08     1716.92     62.30 o 
 -17   5   8     1781.68     1830.12     58.69 o 
 -15   5   8     5642.45     5707.99    110.27 o 
 -13   5   8      381.48      434.37     23.87 o 
 -11   5   8     7153.63     7283.55     82.57 o 
  -9   5   8     3768.26     3988.08     45.92 o 
  -7   5   8     3123.90     3357.10     55.73 o 
  -5   5   8     4902.09     5123.31     71.34 o 
  -3   5   8     8182.21     8557.64    184.18 o 
  -1   5   8      529.30      549.83     25.66 o 
   1   5   8     4317.03     4438.50     83.18 o 
   3   5   8    10358.39    10314.05    144.81 o 
   5   5   8     1371.44     1266.69     57.79 o 
 -20   6   8       29.56       28.17     17.67 o 
 -18   6   8      325.69      342.38     37.45 o 
 -16   6   8      263.04      249.81     19.70 o 
 -14   6   8      349.36      365.79     45.77 o 
 -12   6   8     2376.44     2473.51     88.35 o 
 -10   6   8      864.13      809.74     18.89 o 
  -8   6   8      911.44      898.40     26.79 o 
  -6   6   8        4.95       14.23     15.09 o 
  -4   6   8       30.18       30.19     18.48 o 
  -2   6   8      999.44     1002.22     41.35 o 
   0   6   8     5984.34     6322.71     96.49 o 
   2   6   8       42.83       28.65     23.53 o 
   4   6   8      306.95      306.50     26.41 o 
 -19   7   8      898.63     1009.82     41.43 o 
 -17   7   8     5725.09     5748.30     83.59 o 
 -15   7   8      579.03      543.95     24.86 o 
 -13   7   8     1393.94     1371.71     35.55 o 
 -11   7   8      851.91      852.71     19.11 o 
  -9   7   8     1034.96     1024.82     16.82 o 
  -7   7   8     1701.10     1753.39     67.75 o 
  -5   7   8     2735.58     2860.32     89.39 o 
  -3   7   8     2657.55     2715.23     63.95 o 
  -1   7   8      231.06      254.13     16.83 o 
   1   7   8     2681.13     2901.11     59.10 o 
   3   7   8     1849.91     1892.42     63.98 o 
   5   7   8      585.59      505.03     39.26 o 
 -18   8   8     1738.44     1777.48     47.75 o 
 -16   8   8      569.07      512.54     65.88 o 
 -14   8   8     1592.77     1643.57     43.82 o 
 -12   8   8     3487.01     3659.21     68.97 o 
 -10   8   8     6219.02     6590.51     32.60 o 
   0   8   8     3146.20     3227.04     86.11 o 
   2   8   8     2067.45     2169.56     66.88 o 
   4   8   8      698.13      413.48     96.85 o 
 -17   9   8     4026.16     4412.42     70.48 o 
 -15   9   8      492.22      505.46     40.52 o 
 -13   9   8       46.92       49.14      9.94 o 
 -11   9   8       56.46       34.97      9.51 o 
 -16  10   8      559.40      574.36    166.68 o 
 -21   1   9      794.18      781.83     59.61 o 
 -19   1   9     3327.77     3329.22    127.42 o 
 -17   1   9      326.84      464.76     29.79 o 
 -15   1   9     1928.70     2036.44     37.40 o 
 -13   1   9     5596.29     5771.76     90.45 o 
 -11   1   9     3620.96     3733.37     62.47 o 
  -9   1   9     5960.23     6022.57     71.36 o 
  -7   1   9      177.80      160.39     19.60 o 
  -5   1   9     1038.48     1081.88     34.00 o 
  -3   1   9     1236.33     1231.32     42.51 o 
  -1   1   9     2738.60     2514.68     69.40 o 
   1   1   9     3310.28     3165.05     98.63 o 
 -22   2   9      342.20      399.25     56.44 o 
 -20   2   9      296.78      449.54     39.68 o 
 -18   2   9     1339.95     1254.37     50.18 o 
 -16   2   9      812.82      831.47     26.14 o 
 -14   2   9     1286.99     1499.87     31.57 o 
 -12   2   9      601.61      536.71     24.49 o 
 -10   2   9     7376.93     7398.69     98.27 o 
  -8   2   9     2441.53     2524.53     44.66 o 
  -6   2   9     2208.49     2063.55     46.26 o 
  -4   2   9      616.92      646.48     32.42 o 
  -2   2   9       73.96       82.17     25.54 o 
   0   2   9      413.52      365.01     47.44 o 
   2   2   9      890.98      846.42     46.89 o 
 -21   3   9       68.35       60.87     17.93 o 
 -19   3   9      953.88      850.89     42.02 o 
 -17   3   9     2168.71     2035.11     56.66 o 
 -15   3   9     1483.14     1655.82     38.06 o 
 -13   3   9     3542.17     3425.04     46.72 o 
 -11   3   9     1333.73     1294.74     43.96 o 
  -9   3   9     3641.25     3546.93     59.93 o 
  -7   3   9     3727.20     3853.56     63.23 o 
  -5   3   9     6476.07     7109.68    219.01 o 
  -3   3   9     4936.03     5388.35    181.36 o 
  -1   3   9     7843.73     8720.88    145.15 o 
   1   3   9      831.56      729.40     41.56 o 
   3   3   9     4561.35     4666.79    136.95 o 
 -22   4   9      371.98      328.38     34.28 o 
 -20   4   9      636.58      493.90     30.75 o 
 -18   4   9     1469.25     1375.45     47.95 o 
 -16   4   9     7900.52     7470.70    111.04 o 
 -14   4   9     2399.03     2177.40     41.14 o 
 -12   4   9     1918.02     1738.58     30.82 o 
 -10   4   9     5821.73     5937.43     82.20 o 
  -8   4   9    13176.13    13611.84    154.80 o 
  -6   4   9    13184.90    13697.39    255.30 o 
  -4   4   9     6992.85     7465.04    100.96 o 
  -2   4   9     3347.86     3362.40    101.73 o 
   0   4   9      930.14      860.41     91.53 o 
   2   4   9    10738.21    11719.36    165.84 o 
 -21   5   9       90.17       83.89     22.53 o 
 -19   5   9       92.92      128.63     21.67 o 
 -17   5   9      348.13      352.11     19.79 o 
 -15   5   9     2443.39     2735.89     68.31 o 
 -13   5   9     1867.71     1885.74     34.04 o 
 -11   5   9      859.98      859.79     30.74 o 
  -9   5   9     1477.03     1422.71     34.71 o 
  -7   5   9     1078.26     1005.21     29.43 o 
  -5   5   9     1287.84     1108.36     74.19 o 
  -3   5   9     1359.59     1206.10     55.85 o 
  -1   5   9     3165.06     3332.78     68.89 o 
   1   5   9     1027.17     1022.36     40.71 o 
   3   5   9      806.32      788.32     38.35 o 
 -20   6   9     1399.07     1618.37     50.05 o 
 -18   6   9     2859.00     3288.79     65.28 o 
 -16   6   9     5507.16     5972.21    154.30 o 
 -14   6   9     1292.18     1250.77     51.39 o 
 -12   6   9      981.69      987.77     22.41 o 
 -10   6   9     4459.89     4603.98     50.47 o 
  -8   6   9     5013.72     4617.48    102.64 o 
  -6   6   9     5409.94     5026.00     67.94 o 
  -4   6   9     1226.57     1001.58     29.43 o 
  -2   6   9      220.94      195.87     29.86 o 
   0   6   9      687.55      696.61     30.76 o 
   2   6   9      913.77      807.61     35.83 o 
   4   6   9      865.97      774.15     42.28 o 
 -19   7   9      895.11      912.87     36.86 o 
 -17   7   9      756.67      749.38    104.83 o 
 -15   7   9      223.71      257.11     16.71 o 
 -13   7   9     1907.96     1964.30     44.10 o 
 -11   7   9      643.31      541.62     15.89 o 
  -9   7   9      436.40      335.91     12.73 o 
  -7   7   9      477.94      423.24      9.12 o 
  -5   7   9      496.17      472.30     14.18 o 
  -3   7   9      421.88      338.21     16.50 o 
  -1   7   9      641.08      515.48     68.10 o 
   1   7   9      778.19      795.61     31.76 o 
   3   7   9       16.97       19.54     12.56 o 
 -18   8   9     1907.57     1883.23     47.99 o 
 -16   8   9      248.28      219.13     74.49 o 
 -14   8   9      414.94      415.57     20.65 o 
 -12   8   9      561.24      556.94     18.87 o 
  -2   8   9     2303.56     2363.72     63.38 o 
   0   8   9      847.72      849.64     32.56 o 
 -17   9   9     1046.61      917.20    213.77 o 
 -15   9   9     1831.59     1825.74     47.29 o 
 -13   9   9     1793.89     1869.05     54.69 o 
 -22   0  10     1274.96     1050.47     88.67 o 
 -20   0  10     1542.32     1394.35     64.53 o 
 -18   0  10     3498.71     3541.94    151.98 o 
 -16   0  10     4436.94     4437.47    136.45 o 
 -14   0  10     4162.24     4369.95     95.07 o 
 -12   0  10     1699.78     1787.40     62.21 o 
 -10   0  10     2290.12     2248.76     69.27 o 
  -8   0  10    17979.71    19215.95    301.63 o 
  -6   0  10    14371.85    15342.85    252.56 o 
  -4   0  10    12796.11    13578.72    234.47 o 
  -2   0  10     4425.91     4584.95    112.91 o 
   0   0  10     2775.27     2623.00     75.71 o 
 -21   1  10      267.55      249.08     30.03 o 
 -19   1  10      470.64      425.14     32.15 o 
 -17   1  10     1106.22     1024.13     41.32 o 
 -15   1  10     1626.07     1460.87     44.30 o 
 -13   1  10     2651.24     2712.46     56.60 o 
 -11   1  10     3464.42     3295.98     62.25 o 
  -9   1  10      756.35      733.93     33.47 o 
  -7   1  10     2605.98     2605.20     56.56 o 
  -5   1  10      572.26      506.91     38.13 o 
  -3   1  10      778.51      658.13     35.34 o 
  -1   1  10     1084.91      861.90     35.78 o 
   1   1  10     1043.24      896.74     48.83 o 
 -22   2  10      888.26      939.14     75.28 o 
 -20   2  10      718.74      753.71     48.91 o 
 -18   2  10     1516.11     1675.08     54.15 o 
 -16   2  10      454.20      494.21     24.56 o 
 -14   2  10     5827.97     6226.04     90.96 o 
 -12   2  10      724.44      675.99     30.50 o 
 -10   2  10      553.78      533.56     30.93 o 
  -8   2  10     5595.52     5259.11     79.82 o 
  -6   2  10     3498.63     3286.76     66.76 o 
  -4   2  10     4590.55     4356.11    104.16 o 
  -2   2  10     1015.53      975.36     59.94 o 
   0   2  10      150.44       83.39     21.41 o 
 -21   3  10      818.38      959.98     51.68 o 
 -19   3  10     1396.65     1553.24     45.87 o 
 -17   3  10     4382.94     4318.88    105.83 o 
 -15   3  10     1705.90     1871.82     41.25 o 
 -13   3  10      919.65      841.19     56.25 o 
 -11   3  10     4622.71     4983.47     72.85 o 
  -9   3  10     3958.06     3932.06     68.92 o 
  -7   3  10     2997.66     2833.00     57.30 o 
  -5   3  10      729.34      626.58     32.28 o 
  -3   3  10      190.03      135.93     33.39 o 
  -1   3  10      327.72      262.64     27.61 o 
   1   3  10     1460.45     1096.63    165.22 o 
 -22   4  10      107.30       58.77     25.93 o 
 -20   4  10       52.24       47.18     15.52 o 
 -18   4  10      260.84      200.27     32.60 o 
 -16   4  10      153.15      129.61     21.31 o 
 -14   4  10     1719.98     1630.77     35.96 o 
 -12   4  10      145.27      142.61     19.35 o 
 -10   4  10     1674.44     1642.09     53.56 o 
  -8   4  10      865.34      834.20     71.08 o 
  -6   4  10      402.61      391.75     28.62 o 
  -4   4  10     1032.90      892.79     40.08 o 
  -2   4  10      345.44      284.80     66.99 o 
   0   4  10      511.78      395.22     30.54 o 
   2   4  10      901.88      647.08    120.00 o 
 -21   5  10      394.15      304.19     40.56 o 
 -19   5  10      997.84     1042.30     38.92 o 
 -17   5  10     4740.59     4249.14    195.46 o 
 -15   5  10     1360.48     1326.64     43.77 o 
 -13   5  10     1363.51     1613.61     32.94 o 
 -11   5  10     3008.65     3154.39    149.07 o 
  -9   5  10     5321.81     5594.79     98.17 o 
  -7   5  10     2473.10     2610.23    143.61 o 
  -5   5  10     1931.94     1883.23     50.01 o 
  -3   5  10     1489.06     1611.53    102.51 o 
  -1   5  10     1633.95     1699.21     50.09 o 
   1   5  10     2634.24     2647.20     84.46 o 
 -20   6  10       90.57      110.61     28.70 o 
 -18   6  10        8.92       22.56     19.94 o 
 -16   6  10      216.95      205.08     21.45 o 
 -14   6  10      924.79      835.15     24.69 o 
 -12   6  10       70.77       46.47     21.28 o 
 -10   6  10      361.92      376.17     14.54 o 
  -8   6  10      186.53      188.34     18.49 o 
  -6   6  10      250.68      240.97     18.82 o 
  -4   6  10      425.83      416.19     22.22 o 
  -2   6  10      180.33      196.91     19.68 o 
   0   6  10      256.11      187.02     59.26 o 
   2   6  10       57.91       33.37     12.50 o 
 -19   7  10      312.80      272.54     35.51 o 
 -17   7  10     1894.37     1904.49     57.16 o 
 -15   7  10     3022.57     3111.51     92.79 o 
 -13   7  10      245.28      291.00     16.86 o 
 -11   7  10     2358.33     2393.18     66.53 o 
  -9   7  10      252.86      286.38     12.91 o 
  -7   7  10     1486.30     1474.49     26.81 o 
  -5   7  10      541.96      588.31     19.77 o 
  -3   7  10     1613.88     1710.00     53.02 o 
  -1   7  10     1124.45     1276.28     46.04 o 
   1   7  10      184.05      176.82     39.23 o 
 -18   8  10      403.70      324.80     25.15 o 
 -16   8  10      630.99      666.50     34.54 o 
 -14   8  10     1459.50     1362.33     48.33 o 
 -12   8  10     1114.64     1087.08     28.31 o 
  -2   8  10     1201.93     1144.90     41.31 o 
 -21   1  11      202.65      250.71     48.03 o 
 -19   1  11      530.52      533.74     43.81 o 
 -17   1  11     2213.96     2163.08     64.71 o 
 -15   1  11     5927.28     5382.61    150.46 o 
 -13   1  11    10801.90    10921.37    128.67 o 
 -11   1  11     2875.82     2994.37     55.11 o 
  -9   1  11     5338.34     5346.25     80.66 o 
  -7   1  11     3097.49     3071.57     61.03 o 
  -5   1  11     1402.11     1414.30     43.86 o 
  -3   1  11     1436.80     1404.83     41.68 o 
  -1   1  11      158.03      164.51     28.33 o 
 -22   2  11      233.83      246.31     26.46 o 
 -20   2  11      876.50     1045.33     40.93 o 
 -18   2  11     1287.69     1562.14     51.67 o 
 -16   2  11     1501.59     1554.59     65.14 o 
 -14   2  11      170.03      193.65     23.21 o 
 -12   2  11     3228.40     3515.19    105.42 o 
 -10   2  11      397.76      389.56     24.63 o 
  -8   2  11      332.99      355.34     26.51 o 
  -6   2  11      776.78      812.16     40.02 o 
  -4   2  11     1565.87     1588.17     44.13 o 
  -2   2  11      672.60      764.57     43.60 o 
 -21   3  11      188.01      139.89     21.33 o 
 -19   3  11      293.91      251.42     57.30 o 
 -17   3  11     1343.27     1377.31     66.11 o 
 -15   3  11     3086.21     3039.31     69.01 o 
 -13   3  11      823.34      770.48     36.29 o 
 -11   3  11     1044.62     1057.97     43.18 o 
  -9   3  11      901.03      792.45     44.32 o 
  -7   3  11     7683.90     8075.96    113.36 o 
  -5   3  11     2819.83     3043.50     77.67 o 
  -3   3  11     1626.34     1737.43     55.77 o 
  -1   3  11      878.30      884.65     43.15 o 
 -20   4  11     1723.63     1448.95     45.74 o 
 -18   4  11     1235.50     1149.59     39.80 o 
 -16   4  11     2275.42     2021.44     80.96 o 
 -14   4  11     1055.90      961.04     28.84 o 
 -12   4  11     1251.04     1195.77     43.86 o 
 -10   4  11     4650.73     4614.34     72.60 o 
  -8   4  11     1159.17     1120.22     43.32 o 
  -6   4  11     9777.69    10085.29    110.82 o 
  -4   4  11     3023.47     3077.69     67.98 o 
  -2   4  11     4558.84     4810.97    137.48 o 
   0   4  11     1685.10     1625.39     68.76 o 
 -21   5  11       58.68       76.78     17.60 o 
 -19   5  11      396.57      492.72     42.61 o 
 -17   5  11      397.57      425.20     31.52 o 
 -15   5  11      669.58      649.45     26.33 o 
 -13   5  11      729.66      662.03     25.30 o 
 -11   5  11      481.95      376.24     24.75 o 
  -9   5  11      398.66      366.93     25.75 o 
  -7   5  11      657.44      567.44     31.69 o 
  -5   5  11      794.50      775.15     35.82 o 
  -3   5  11      585.46      562.59     31.48 o 
  -1   5  11      282.54      281.28     25.67 o 
   1   5  11      253.93      212.89     27.20 o 
 -20   6  11     3093.45     3653.38    173.66 o 
 -18   6  11     1526.00     1699.19     56.32 o 
 -16   6  11     3414.85     3329.99    261.52 o 
 -14   6  11      726.44      858.02     26.52 o 
 -12   6  11     1041.13     1127.55     29.59 o 
 -10   6  11     2092.99     2032.03     63.16 o 
  -8   6  11     1863.61     1824.26     49.45 o 
  -6   6  11     3720.07     3191.12     90.30 o 
  -4   6  11     1037.25      844.68     71.48 o 
  -2   6  11      640.47      538.86     30.02 o 
   0   6  11      175.37      144.70     20.68 o 
 -19   7  11      405.12      577.43     55.28 o 
 -17   7  11     1519.29     1778.30     54.79 o 
 -15   7  11     2752.41     2865.24     57.99 o 
 -13   7  11      353.40      344.58     17.13 o 
 -11   7  11      348.32      274.73     15.88 o 
  -9   7  11      303.73      270.18     10.53 o 
  -7   7  11     2369.12     2155.25     56.97 o 
  -5   7  11      658.77      647.12     23.96 o 
  -3   7  11       71.20       51.53     15.03 o 
 -14   8  11      398.88      384.57     38.85 o 
 -12   8  11      725.02      640.37     18.51 o 
 -20   0  12     1689.90     1406.56     65.60 o 
 -18   0  12     3469.59     3392.14     89.65 o 
 -12   0  12     2674.52     2878.10     78.16 o 
 -10   0  12      432.63      444.54     36.13 o 
  -8   0  12     2698.15     2757.54     75.36 o 
  -6   0  12     7354.33     7488.88    121.76 o 
  -4   0  12     3792.85     3582.36     89.72 o 
 -21   1  12      183.55      143.76     24.44 o 
 -19   1  12       84.91       66.51     17.68 o 
 -17   1  12      156.06      211.19     32.32 o 
 -13   1  12      480.30      338.83    118.78 o 
 -11   1  12      360.91      314.88     21.97 o 
  -9   1  12      158.85      170.93     19.13 o 
  -7   1  12      252.35      271.07     25.24 o 
  -5   1  12      559.86      500.56     42.00 o 
 -22   2  12      736.89      829.97     68.98 o 
 -20   2  12      543.45      696.04     59.75 o 
 -18   2  12     3003.18     3276.87     86.36 o 
 -16   2  12     2118.87     2348.67    118.34 o 
 -14   2  12     2606.01     2761.80     98.91 o 
 -12   2  12      673.95      769.29     39.61 o 
 -10   2  12      423.58      349.05     30.54 o 
  -8   2  12     6946.57     7074.05    107.22 o 
  -6   2  12     1811.87     1916.91     63.40 o 
  -4   2  12     2611.26     2534.56     91.96 o 
 -21   3  12      420.74      493.71     80.92 o 
 -19   3  12      886.61     1087.57     65.11 o 
 -17   3  12      305.66      353.32     32.86 o 
 -15   3  12     2672.91     2694.00     75.91 o 
 -13   3  12     3631.17     3741.64    112.64 o 
 -11   3  12     6439.52     6501.93    113.80 o 
  -9   3  12      103.72       84.38     24.27 o 
  -7   3  12     1352.49     1606.00     56.33 o 
  -5   3  12     2449.74     2281.81     82.05 o 
  -3   3  12      786.58      837.84     46.87 o 
 -20   4  12       34.92       51.68     21.44 o 
 -18   4  12      138.61      110.44     28.92 o 
 -16   4  12       90.75      110.53     20.99 o 
 -14   4  12      452.36      392.88     21.52 o 
 -12   4  12     1251.63     1111.38     41.32 o 
 -10   4  12     1208.71     1332.33     47.65 o 
  -8   4  12     1157.49     1192.59     46.58 o 
  -6   4  12      260.98      304.09     30.26 o 
  -4   4  12      344.42      270.54     43.44 o 
  -2   4  12      289.94      234.86     25.14 o 
 -21   5  12       26.33       30.03     19.46 o 
 -19   5  12      405.32      381.02     42.64 o 
 -17   5  12      478.33      467.26     39.85 o 
 -15   5  12     2583.78     2554.16     58.19 o 
 -13   5  12     3400.22     3510.68     70.93 o 
 -11   5  12     5128.03     5406.12    141.30 o 
  -9   5  12      193.64      124.82     24.47 o 
  -7   5  12      647.70      626.62     32.02 o 
  -5   5  12     3366.98     3466.07    100.38 o 
  -3   5  12     1462.57     1510.83     63.46 o 
  -1   5  12      663.76      591.02     43.86 o 
 -20   6  12        4.97       22.18     18.13 o 
 -18   6  12      194.88      200.62     23.67 o 
 -16   6  12      105.87       99.80     35.70 o 
 -14   6  12       55.55       75.54     15.79 o 
 -12   6  12        2.23       21.45     11.96 o 
 -10   6  12      287.89      208.92     39.11 o 
  -8   6  12     1505.19     1454.28     50.54 o 
  -6   6  12      271.40      253.87     38.84 o 
  -4   6  12      161.35      109.72     26.93 o 
 -17   7  12      612.72      584.34     32.41 o 
 -15   7  12     1548.21     1541.58     43.40 o 
 -13   7  12     1204.24     1231.41     43.44 o 
 -11   7  12      778.24      759.27     29.69 o 
  -9   7  12      645.60      655.26     25.96 o 
 -21   1  13      827.53      894.58     74.23 o 
 -19   1  13      198.97      218.65     30.38 o 
 -11   1  13     2718.71     2565.13     89.64 o 
  -9   1  13     1026.69      933.62     50.96 o 
  -7   1  13     1171.11     1055.14     56.90 o 
 -20   2  13       20.40       39.94     15.32 o 
 -18   2  13      885.51     1123.08     55.06 o 
 -14   2  13     2495.06     2563.92     96.32 o 
 -12   2  13      965.22      954.24     47.89 o 
 -10   2  13      118.82       97.54     21.48 o 
  -8   2  13      266.77      189.89     31.73 o 
  -6   2  13     1436.63     1457.30     65.27 o 
 -21   3  13      334.63      277.80     51.18 o 
 -19   3  13      400.61      296.35     64.79 o 
 -17   3  13      502.60      470.74     41.72 o 
 -15   3  13      797.04      650.18    126.89 o 
 -13   3  13      946.78      826.09     44.35 o 
 -11   3  13      340.90      342.78     29.73 o 
  -9   3  13     2957.30     3031.52     97.63 o 
  -7   3  13      675.09      786.79     49.39 o 
  -5   3  13     1880.17     1744.19     75.72 o 
 -20   4  13      599.91      462.62     42.78 o 
 -18   4  13      811.92      713.69     43.54 o 
 -16   4  13     1810.18     1709.19     56.82 o 
 -14   4  13     2553.20     2411.82     81.36 o 
 -12   4  13     2456.94     2361.32     89.10 o 
 -10   4  13      455.16      411.32     34.73 o 
  -8   4  13      220.83      249.26     32.65 o 
  -6   4  13     4107.82     3810.94    130.18 o 
  -4   4  13     4032.34     3979.39    119.42 o 
 -19   5  13      101.51      141.42     22.41 o 
 -17   5  13      512.35      616.05     44.51 o 
 -15   5  13      244.10      286.37     28.93 o 
 -13   5  13      228.91      210.02     25.47 o 
 -11   5  13      296.28      239.58     39.64 o 
  -9   5  13      903.54      872.01     44.02 o 
  -7   5  13      821.29      847.56     41.41 o 
 -18   6  13     1649.14     1918.63     56.19 o 
 -16   6  13     1454.94     1593.89     49.78 o 
 -14   6  13     1792.38     1978.73     49.55 o 
 -12   6  13     1345.64     1622.52     55.98 o 
 -11   7  13      328.08      327.99     39.11 o 
 -20   0  14     1068.17      795.27     52.01 o 
 -21   1  14      175.57      389.97     37.77 o 
 -19   1  14      201.56      178.61     51.27 o 
 -20   2  14      469.52      551.85     39.99 o 
 -18   2  14      558.02      644.97     43.58 o 
 -10   2  14      814.58      722.65    132.89 o 
  -8   2  14       91.07      110.50     25.20 o 
 -19   3  14      785.88      884.50     48.39 o 
 -17   3  14      374.79      430.65     98.71 o 
 -13   3  14     1149.25     1195.19     56.76 o 
 -11   3  14     2267.62     2236.99     81.45 o 
  -9   3  14     1122.38     1224.61     58.42 o 
  -7   3  14      435.14      318.61     63.27 o 
 -20   4  14       27.24       30.78     21.14 o 
 -18   4  14      144.54      106.45     27.59 o 
 -16   4  14      443.86      339.29     81.63 o 
 -14   4  14       55.58       40.16     17.35 o 
 -12   4  14      277.33      207.64     43.16 o 
 -10   4  14        2.10       14.29     16.88 o 
  -8   4  14       56.68       58.04     17.48 o 
 -19   5  14      218.34      152.28     35.58 o 
 -17   5  14      978.98     1048.27     43.68 o 
 -15   5  14     1818.81     1908.02     75.29 o 
 -16   6  14       31.96       43.48     14.49 o 
 -19   1  15      164.24      191.50     31.05 o 
 -20   2  15      576.69      692.66     64.01 o 
 -18   2  15      533.91      449.38    108.79 o 
 -19   3  15      239.04      150.69     27.33 o 
 -18   4  15     1216.32     1159.74     88.32 o 
 -17   5  15      245.29      207.42     26.27 o 
 -15   5  15      564.66      652.42     35.73 o 
                                                 
